# Supplementary material for: Impacts of heat exposure in utero on long-term health and social outcomes: a systematic review
Source: BMC Pregnancy Childbirth. 2024 May 4;24:344. doi: 10.1186/s12884-024-06512-0 (PMC11069224; doi:10.1186/s12884-024-06512-0)
Supplement: Supplementary file 1 — Additional file 1. Full data extraction table including risk of bias and GRADE assessments. [file 12884_2024_6512_MOESM1_ESM.xlsx]

## Sheet: Data Extraction
Author	Year	Title	PMID	Study Type	City	Country	Region	Koppen-Geiger Climate Zone	Population/Sample	Sub-Population Analysis	Time Period of Birth	Measure of Heat Exposure	Time Period of Exposure	Outcomes	Results	Summary of Results	Full Summary	Direction of Effect	Statistical Significance	Covariates	Overall GRADE	Initial GRADE	Risk of Bias	Consistency of Effect	Imprecision	Indirectness	Publication Bias	Large Effect	Dose Response	Plausible Confounding	Discussion
BEHAVIOUR,EDUCATIONAL AND SOCIOECONOMIC																					1	4	-2	-1	0	0	-1	0	1	0	Two studies at high risk of bias, 1 large study inconsistent with other results, publication bias(not publishing NS results), overt dose response(inherent to studies?)
Fishman	2019	Long-term impacts of exposure to high temperatures on human capital and economic productivity	30352777	Cross-Sectional Analytical		Ecuador	South America	BWh (Hot Desert), Cfb (Marine West Coast), Csb (Mediterranean)	N=1 million. 30-60 years old. Born 1950 to 1980.	TRUE	1950-1980	Mean Temperature	9 Months before birth, and 9 months after birth	Earnings, Completing Secondary Education, Completing Higher Education,	Per 1C increase in mean temperature in 9 months before birth 0.7% to1.2% decrease in earnings (P<0.05). Highest impacts above 28C. Higher losses in females per 1C. Completing secondary education 0.2% reduction per 1 degree (P=0.05). 0.5% reduction in females completing higher education (P<0.05). Other findings NS	For every 1C increase in mean temperature in 9 months before birth, there was a 0.7% to 1.2% decrease in earnings (P<0.05). Highest impacts were noted above 28°C. Higher losses in income were noted in females. Rates of completing secondary education was found to be reduced by 0.2% per 1C (P=0.05). A 0.5% reduction in females completing higher education was also noted (P<0.05). Other findings were…	Fishman(2019) conducted a study on 30-60 year old individuals born between 1950 and 1980 in Ecuador and found that for every 1C increase in mean temperature in 9 months before birth, there was a 0.7% to 1.2% decrease in earnings (P<0.05). Highest impacts were noted above 28°C. Higher losses in income were noted in females. Rates of completing secondary education was found to be reduced by 0.2% pe…	-1	TRUE	Included, but excludes pre-term, SGA			High
Hu	2019	Too hot to handle: The effects of high temperatures during pregnancy on adult welfare outcomes	30658918	Analytical Cross-Sectional		China	Asia	BSk (Cold Steppe), Cwa (Humid Subtropical), Dwa (Humid Subarctic)	N=9024 in 141 counties, 25 provinces.	TRUE	1950-1994	Days of Temperature > 85*F	Whole of pregnancy	Mean years of schooling, Illiteracy, Standardised word-test score, mean height,	Analysis only of rural areas. Urban NS. Per additional day of high temperature (>85F). Whole of pregnancy. Lowers mean years of schooling by 0.02 years (coefficient=−0.0157, SE=(0.009) P=0.07). Increases illiteracy 0.18% (coefficient=0.0018, SE=(0.0009); P<0.05). 0.48% lower standardized word-test score (coefficient=−0.0048 se=0.0022; P<0.05). lower mean height 0.02cm (coefficient=−0.0235, se=(0.…	Analysis was conducted primarily on rural areas due to hypothesis testing, but the results in urban areas were noted to be non-significant. Per additional day of high temperature (>85F) exposure during the whole duration of pregnancy: the mean years of schooling was lowered by 0.02(coefficient=−0.0157, SE=(0.009) P=0.07); illiteracy was increased by 0.18% (coefficient=0.0018, SE=(0.0009); P<0.05)…	Hu(2019) conducted a study in 25 provinces in China, covering 95% of the population born between 1951 and 1991. Analysis was conducted primarily on rural areas due to hypothesis testing, but the results in urban areas were noted to be non-significant. Per additional day of high temperature (>85F) exposure during the whole duration of pregnancy: the mean years of schooling was lowered by 0.02(coef…	-1	TRUE	Included, but excludes pre-term, SGA			High
Wilde	2017	The effect of ambient temperature shocks during conception and early pregnancy on later life outcomes	28558981	Cross-Sectional Analytical		Burkina Faso, Cameroon, Guinea, Malawi , Rwanda and Uganda	Africa	Aw (Tropical Savanna)	N=3475680	FALSE	Unclear, census data(1976-2008)	Mean Monthly Temperature	Lagm-9(secondary review of all months)	Years of schooling(imputed based on education attained), Literacy, Disability, Mortality	Higher temperature around conception, and throughout pregnancy better education (years of schooling) and literacy--highest effect at time of conception, estimated as birth - 9 months. Per 1SD increase in temp, increases years of schooling by 0.46%. Per 1 ℃ increase in tempo, increases schooling by 0.0317(SE: 0.0133, p <0.05) years, increases literacy rates by 0.00355 (SE:0.00104, p< 0.01)	Higher temperatures during pregnancy accounted for increased number of years of school completed, and increased rates of literacy. The highest effect sizes were noted at the time of conception and in the first trimester. Per 1 ℃ increase in mean temperature, years of schooling were increased by 0.0317(SE: 0.0133,p <0.05) years, increases literacy rates by 0.00355 (SE:0.00104, p<0.05).	Wilde(2017) conducted a study based on various databases in Sub-Saharan Africa, including census data and disease specific data, with a total of 3 475 680 participants included. The results were that higher temperatures during pregnancy accounted for increased number of years of school completed, and increased rates of literacy. The highest effect sizes were noted at the time of conception and in…	1	TRUE	Fixed Effects by region and month, but excludes SGA, preterm, Congenital Disabilities			High
Duchoslav	2017	Prenatal Temperature Shocks Reduce Cooperation: Evidence from Public Goods Games in Uganda	29311866	Prospective Cohort		Uganda	Africa	Aw (Tropical Savanna), Cwa (Humid Subtropical)	N=531. In 42 schools, 16 primary school pupils (mean 10 years) and caregivers enrolled. Plus 1 adult from 10 households from 45 villages	FALSE	Not Mentioned( cross-sectional analysis on 2014/07/01)	Mean Temperature	Whole of pregnancy	Cooperation in Public Goods Game	Individual cooperation rate. 1 ℃ increase in mean temperature during whole of gestation reduces probability of cooperation in a public goods game by 20% (16% drop in total welfare; P<0.01). Effects in children and adults. Effects size greatest in 1st trimester (P<0.05). Other trimesters NS, but direction of effects.	Cooperation scores in a public-goods game were decreased by 20%, for every 1°C increase in temperature exposure throughout gestation. The effect size was greatest in the first trimester, with second and third trimester effects not statistically significant	Ducholslav(2017) conducted a study in Uganda on 531 children and their caregivers in Uganda, and found that cooperation scores in a public-goods game were decreased by 20%, for every 1°C increase in temperature exposure throughout gestation. The effect size was greatest in the first trimester, with second and third trimester effects not statistically significant. This study had a high risk of bia…	-1	TRUE	Fixed effects, personal characteristics, excludes SGA, preterm, Congenital Disabilities			High
Isen	2017	Relationship between season of birth, temperature exposure, and later life wellbeing	29203654	Cross-Sectional Analytical		United States	North America	Dfa (Humid Continental), Cfa (Humid Subtropical),	>12 million born 1969-1977	FALSE	1969-1977	Additional Day > 32*C	Whole of pregnancy and first year of life, including analysis on each trimester	Mean Annual Earnings	Decline in adult earnings from temperatures above 28. 1 additional day of T >32 °C during whole of pregnancy or 1st year $30(2008 equivalent) lower mean annual earnings at ages 29–31 (0.1% effect size, financial loss in lifetime is $430 per additional day>32.. Aircon use mitigates these effects.	Decline in adult earnings from increasing temperature exposure throughout pregnancy. The effect was significant at temperatures above 28.1°C. For each additional day of temperature >32 °C during pregnancy or in the first year of life, there was noted to be a $30 decline in mean annual earnings at ages 29-31 (0.1% effect size). The largest effect size was noted in the first trimester, with a $55.7…	Isen(2017) conducted a study in the United States on 12 million individuals born between 1969 and 1977, and found a decline in adult earnings from increasing temperature exposure throughout pregnancy. The effect was significant at temperatures above 28.1°C. For each additional day of temperature >32 °C during pregnancy or in the first year of life, there was noted to be a $30 decline in mean annu…	-1	TRUE	Fixed effects, and includes BW. Excludes preterm, Disabilities			High
Lawlor	2004	Temperature at birth, coronary heart disease, and insulin resistance: cross sectional analyses of the British women	15020510	Cohort	23 Towns	United Kingdom	Europe	Cfb (Marine West Coast), Cfa (Humid Subtropical)	N=4286 women 60-79 years	TRUE	Unclear	Mean Monthly Temperature	Whole of Pregnancy(First, Second, Third Trimester, Birth)	CHD, Triglycerides, Insulin Resistance, Age at Completion of Full Time Education	Age at completion of full time education highest in highest temperature quartile( 13.4-19.7C )group (P test for trend across 4 temperature categories=0.04). NOTE: also found no association of anthropometric factors and social class	The outcomes were only statistically significant for a sub-analysis of temperature at birth, grouped by IQR. Age at completion of full-time education was higher in the highest temperature group, at 15.8 (95% CI: 15.6,16.1, p-value= 0.04 for trend).	Lawlor(2004) conducted a cross-sectional study on 4286 women between the ages of 60 and 79 years in the UK. The outcomes were based on the mean monthly temperature throughout pregnancy. The outcomes were only statistically significant for a sub-analysis of temperature at birth, grouped by IQR. Age at completion of full-time education was higher in the highest temperature group, at 15.8 (95% CI: 1…	1	TRUE	Seasonality not accounted for, excluded biological confounders. Trend data only accounted for age?			High
CARDIOVASCULAR																					-2	4	-2	-1	-1	-1	-1	0	0	0	Majority of studies at high risk of bias, no consistent direction of effect except hypertension, imprecise results with large Cis, indirect measures often used(absolute BP in children), not reporting results that are NS.
Taha-Khalde	2021	Air pollution and meteorological conditions during gestation and type 1 diabetes in offspring	31476765	Case-Control	Negev	Israel	Middle-East	BSh (Hot Semi-arid), Csa (Hot Semi-arid)	Cases=362. Controls=3512	FALSE	Not mentioned	Mean Temperature	Whole of pregnancy , First, Second, Third Trimester and Birth	Incidence of Type 1 Diabetes	Type 1 diabetes. T daily mean over gestational period. Quartile 4 versus Q1 OR=0.73 (95%CI=0.48, 1.09, p-value not stated). Lower temperatures increased OR of T1DM, but not statistically significant.	Odds of having Type 1 Diabetes in quartile 4 versus quartile 1 of daily mean temperature during gestation was 0.73 (95%CI=0.48, 1.09, p-value not stated) lower, however the findings were not statistically significant.	Taha-Khalde conducted a case-control study in Israel with 3874 participants, and found that the odds of having Type 1 Diabetes in quartile 4 versus quartile 1 of daily mean temperature during gestation was 0.73 (95%CI=0.48, 1.09, p-value not stated) lower, however the findings were not statistically significant. This study had a low risk of bias.	1	FALSE	Case-Control, similar populations. Confounders adjusted for.			Low
Ho	2015	Early-Life Environmental Exposures and Height, Hypertension, and Cardiovascular Risk Factors Among Older Adults in India	32365277	Cross-Sectional Analytical		India	Asia	Csa (Hot Semi-arid), Cfa (Humid Subtropical), BSh (Hot Semi-arid)	N=1036 ≥50 years born in 1913–1962. WHO Study on Global Ageing and Adult Health (SAGE)		1913-1962	Minimum Temperature Shock(Temp. >90th Percentile for month)	Whole of Pregnancy, First, Second and Third Trimester	Height, Waist Circumference, Hypertension, Composite Cardiovascular disease indicator	Temperature shock (>90th centile for the month). NS between shock and height, waist circumference, hypertension, composite cardiovascular disease indicator-- results not reported	Non-significant results for temperature shock(>90th centile for the month) on height, hypertension, waist circumference and a composite cardiovascular disease indicator. Direction of effect not stated.	Ho(2015) conducted a study in India on 1036 participants aged over 50 born between 1913 and 1962, and noted non-significant results for temperature shock(>90th centile for the month) on height, hypertension, waist circumference and a composite cardiovascular disease indicator. This study had a high risk of bias.	0	FALSE	Failed to control for Preterm, BW, Biological Controls			High
Warembourg	2019	Early-Life Environmental Exposures and Blood Pressure in Children	30851829	Cohort		Greece, Lithuania, Spain, France, United Kingdom, Norway	Europe	BSh (Hot Semi-arid) Csa (Mediterranean) Dfb (Humid Continental) Cfb (Oceanic) Cfc (Oceanic) Dfc (Subarctic)	N=1,277. 6-11 years old. 6 EU cohorts, grouped into HELIX	FALSE	Unclear, 1999-2010	Mean Temperature	Whole of pregnancy	SBP, DBP	A higher SBP with higher temperatures during pregnancy (1.6 mm Hg; 95%CI=0.2, 2.9, P=0.024)	Systolic blood pressure was associated with higher temperature exposure during pregnancy, where a 1.6 mm Hg increase was noted per IQR increase( 95%CI=0.2, 2.9, P=0.024)	Warembourg(2019) conducted a cohort study in Europe on 1277 children aged 6-11 across 6 EU cohorts, and found systolic blood pressure was associated with higher temperature exposure during pregnancy, where a 1.6 mm Hg increase was noted per IQR increase( 95%CI=0.2, 2.9, P=0.024). The study was at high risk of bias, as it failed to account for preterm birth and other biological confounders.	-1	TRUE	Maternal and Patient Characteristics, failed to account for preterm, seasonal confounders			High
Warembourg, C., et al.	2021	Urban environment during early-life and blood pressure in young children	14656957	Cohort		France, Greece, Spain and United Kingdom	Europe	Cfb (Oceanic) Cfc (Oceanic) Csa (Mediterranean) Dfb (Humid Continental) Dfc (Subarctic) BSh (Hot Semi-arid) BSk (Cold Semi-arid)	N=4,279 children 4–5 years. Multicentre EU cohort	FALSE	1999-2010	IQR Mean Temperature	Whole of pregnancy	SBP, DBP	Change in BP per IQR Tmean over whole pregnancy. SBP increase of 1.2 mmHg. DBP increase 0.6 (95%CI=0.6, 1.7)	A change in BP per IQR mean temperature over the whole duration of pregnancy was noted as an increase in SBP of 1.2mmHg( 95% CI =-0.0; 2.5, p-value not stated) and an increase of 0.6mmHg in DBP ( 95%CI = -0.6, 1.7, p-value not stated). Although this was a positive direction of effect, neither changes were statistically significant.	Warembourg(2021) conducted another study on the effects of the urban environment during early life on blood pressure in 4279 young children(aged 4-5 years) in the same multicentre EU cohort described previously, with 14% overlap of participants. A change in BP per IQR mean temperature over the whole duration of pregnancy was noted as an increase in SBP of 1.2mmHg( 95% CI =-0.0; 2.5, p-value not s…	-1	TRUE	Maternal and Patient Characteristics, failed to account for preterm, seasonal confounders			High
Schreier	2013	Seasonality and ambient temperature at time of conception in term-born individuals – influences on cardiovascular disease and obesity in adult life	19515214	Cohort	Helsinki	Finland	Europe	Dfc (Continental Subarctic)	N=11,237 adults in register cohort(Hypertension, CHD, CVA, BW), N=1678 in clinical cohort(BMI)	TRUE	1934-1944	Mean Temperature	Conception	Hypertension, Coronary Heart Disease, Cerebrovascular Disease, BMI	Warmest temperatures around conception (highest overall quartiles over whole study period 12.3C-21.6C around conception had highest hypertension in women (P=0.04). Higher coronary heart disease (P=0.08). Men lower BMI in sub-sample (P=0.04). Only direction of effect and p-value provided.	With increasing temperature exposure at conception, a statistically significant increase in hypertension rates(p=0.04) in women, and an increase in coronary heart disease was noted(p=0.08). Men were noted to have a statistically significant decrease in BMI(p=0.04) with increasing temperature exposure. Other outcomes were not statistically significant, and were not reported on.	Schreier(2013) conducted a study on a cohort of 11 237 people born between 1934 and 1944 in Helsinki, Finland. This study examined the effect of mean monthly temperature at conception with hypertension, coronary heart disease, cerebrovascular disease and BMI. With increasing temperature exposure at conception, a statistically significant increase in hypertension rates(p=0.04) in women, and an inc…	-1	TRUE	Preterm, Seasonality, Some Biological Controls excluded(Maternal and Infant Medical confounders)			High
Lawlor	2004	Temperature at birth, coronary heart disease, and insulin resistance: cross sectional analyses of the British women	15020510	Cohort	23 Towns	United Kingdom	Europe	Cfb (Marine West Coast), Cfa (Humid Subtropical)	N=4286 women 60-79 years	TRUE	Unclear	Mean Monthly Temperature	Whole of Pregnancy(First, Second, Third Trimester, Birth)	CHD, Triglycerides, Insulin Resistance, Age at Completion of Full Time Education	Exposure is mean monthly temperature at Lag d0. 13.4-19.7C group is highest temperature group. CHD lowest in 13.4-19.7C group (P test for trend across 4 temperature categories=0.03). Triglycerides lowest in 13.4-19.7C group P test for trend across 4 temperature categories=0.06). Insulin resistance (HOMA score) lowest P=0.04 (same test for trend). Age at completion of full time education highest i…	The outcomes were only statistically significant for a sub-analysis of temperature at birth, grouped by IQR. The incidence of CHD was lowest in the highest temperature group(p=0.03 for trend), triglycerides were lowest in the highest temperature group(p=0.06), and insulin Resistance was lowest in the highest temperature group(p=0.04). The OR was only reported for CHD, and comparing the lowest tem…	Lawlor(2004) conducted a cross-sectional study on 4286 women between the ages of 60 and 79 years in the UK. The outcomes were based on the mean monthly temperature throughout pregnancy. The outcomes were only statistically significant for a sub-analysis of temperature at birth, grouped by IQR. The incidence of CHD was lowest in the highest temperature group(p=0.03 for trend), triglycerides were l…	1	TRUE	Seasonality, excluded biological confounders. Trend data only accounted for age?			High
RESPIRATORY PATHOLOGY																					2	4	-1	0	-1	-1	0	0	1	0	Some studies at high risk of bias, imprecise estimates, indirect measures(e.g. FRC/RR, Self-Reported Asthma), exhibits dose response
Guilbert	2023	Association of Prenatal and Postnatal Exposures to Warm or Cold With Temperatures With Lung Function in Young Infants	36930155	Cohort Study	Grenoble	France	Europe		N=343 mother-child pairs, SEPAGES Cohort	TRUE	July 2014- July 2017	Daily Minimum, Mean, Maximum and Variability	Whole of Pregnancy and First Four Weeks after Delivery. ?35-40 weeks excluded.	mean minute ventilation, tidal volume, respiratory rate (RR), and time to peak tidal expiratory flow to total expiratory time (tPTEF/tE) ratio	Female newborns exposure to temperature(night-time, overall and daytime, 95th vs 50th percentile) was associated with decreased FRC. 39.7ml(95%CI, -68.6 to -10.7mL-- no p. value, RR increased by 28.0/min(95% CI 4.2-51.9/min). Similar findings were noted with exposure to cold(5th vs 50th percentile) in female infants. Decreased tidal volume by 23.8mL(95% CI, -42.4 to -1.3mL). RR increased by 45.5/…	A decrease in FRC was noted with increasing temperature exposure(95th vs 50th percentile) in the second and third trimester in female infants. This equated to a decrease of 39.7ml(95%CI, -68.6 to -10.7mL, p-value not stated) with an associated increase in RR by 28.0/min(95% CI 4.2-51.9/min, p-value not stated). Of note, similar findings were noted with exposure to cold(5th vs 50th percentile) in …	Guilbert(2023) conducted a cohort study in France on 343 mother-child pairs to assess the relationship between heat exposure in utero and lung function in infants. A decrease in FRC was noted with increasing temperature exposure(95th vs 50th percentile) in the second and third trimester in female infants. This equated to a decrease of 39.7ml(95%CI, -68.6 to -10.7mL, p-value not stated) with an as…	-1	TRUE	maternal age at conception, prepregnancy body mass index, parity, mode of delivery, breastfeeding, parents’ rhinitis, highest level of education of the parents, prenatal and/or postnatal tobacco exposure, child sex, child age, child weight and height at the lung function test, season at the lung function test, and Normalized Difference Vegetation Index			High
Zheng	2021	Preconceptional and prenatal exposure to diurnal temperature variation increases the risk of childhood pneumonia	33156501	Case-Control Study	Changsha	China	Asia	BSk (Cold Steppe)	N cases= 699 (WHO diagnosis criteria for pneumonia). N controls=811. Children <14 years	TRUE	May 2014-September 2019(calculated)	Daily Temperature Variation	Whole of Pregnancy(First, Second, Third Trimester)	Diagnosis of Childhood Pneumonia	Exposure Tmax-Tmin. OR is per 1°C increase in exposure. 1 year before conception OR=2.53 (95%CI=1.56, 4.10). 1st trimester OR=1.63 (1.32, 2.00). 2nd trimester OR=1.43 (95%CI=1.12, 1.81). 3rd trimester OR=1.85 (95%CI=1.24, 2.76). OR higher in boys than girls	An increase in the odds of having childhood pneumonia were noted,with a maxiumum OR=1.85 (95%CI=1.24, 2.76) in the third trimester, with OR=1.63 (1.32, 2.00), and OR=1.43 (95%CI=1.12, 1.81) in the second and third trimester respectively. The effect was increased in males compared to females.	Zheng et al.(2021) conducted a case-control study in Changsha, China on pneumonia in children under the age of 14. An increase in the odds of having childhood pneumonia were noted,with a maxiumum OR=1.85 (95%CI=1.24, 2.76) in the third trimester, with OR=1.63 (1.32, 2.00), and OR=1.43 (95%CI=1.12, 1.81) in the first and second trimester respectively. The effect was increased in males compared to …	-1	TRUE	Zheng(?date) conducted a study in Changsha, China on 699 cases of childhood pneumonia(<14yo) with 811 controls, and found the risk of pneumonia to be increased with increasing temperature exposure(Tmax -Tmin) at various stages; pre-conception(OR=2.53 (95%CI=1.56, 4.10), first trimester (OR=1.63, 95%CI = 1.32, 2.00), second trimester (OR=1.43 (95%CI=1.12, 1.81) and third trimester (OR=1.85, 95%CI=…			High
Zhang	2022	Maternal apparent temperature during pregnancy on the risk of offspring asthma and wheezing: effect, critical window, and modifiers	36952159	Case-Control Study	Jinan	China	Asia	Cwa(Monsoon-influenced humid subtropical)	N=1681(cases= 236, controls= 1445)	FALSE	December 2018-March 2019	Apparent Temperature(Mean)	Whole of Pregnancy, First, Second, Third Trimester	Self-Reported Doctor-Diagnosed Asthma or Wheezing	Cold exposure: First Trimester showed increased risk of asthma/wheezing. (Maximum: OR 1.827(95%CI 1.235-2.703), AT= -3.42*C); Second Trimester: Not statistically significant; Third-Trimester: AT < -0.17*C, OR: 1.525; 95%CI: 1.100-2.113); Heat Exposure: Positive Association in First Trimester, but not statistically significant; Second Trimester: Not statistically significant; Third Trimester: at A…	Increasing heat exposure was found to have a positive association in first trimester, but not statistically significant. The association in the second trimester was not significant. Heat exposure in the third trimester was found to be significantly associated with risk of asthma at temperatures of > 24.65°C,with a maximum OR of 1.926(95% CI 1.208-3.070, p-value not stated) at AT 31.10°C. Of note,…	Zhang, et al.(2022) conducted a case-control study in China on 1681 individuals born between 2018 and 2019, assessing the impact of low and high apparent temperature exposure(temperature adjusted for other meteorological factors) on risk of asthma/wheezing. Increasing heat exposure was found to have a positive association in first trimester, but not statistically significant. The association in t…	-1	TRUE	children’s sex , children’s age, mode of delivery (natural birth, caesarean delivery), preterm birth , low birth weight, duration of breastfeeding , family income monthly, congenital disease , maternal age, maternal education, maternal second-hand smoking during pregnancy , home dampness , the distance of resi- dence from the nearest main traffic road (≤ 200 m, > 200 m), and parental atopy			Low
LONGEVITY AND MORTALITY																					2	4	-2	0	0	-1	0	0	1	0	Studies at high risk of bias, with indirect measures(e.g. telomere length), but exhibits dose response
Wilde REPEATED ABOVE	2017	The effect of ambient temperature shocks during conception and early pregnancy on later life outcomes	28558981	Cross-Sectional Analytical		Burkina Faso, Cameroon, Guinea, Malawi , Rwanda and Uganda	Africa	Aw (Tropical Savanna)	N=3475680	FALSE	Unclear, census data(1976-2008)	Mean Monthly Temperature	Lagm-9(secondary review of all months)	Adult Disability and Child Mortality	Results NS, positive direction of effect on mortality(reduces mortality). Temperature around conception, and throughout pregnancy and adult disability(self-reported in census(-0.000224, SE: 0.000192, p>0.1) and child mortality(decreased by 0.71% per 1SD increase in temperature, NS)).	The results as they pertained to infant mortality had a small negative effect, but were not statistically significant . The regression coefficient of infant mortality is -0.0006(SE and p-value not reported).	Wilde(2017) conducted a study based on various databases in Sub-Saharan Africa, including census data and disease specific data, with a total of 3 475 680 participants included. The results as they pertained to infant mortality had a small negative effect, but were not statistically significant . The regression coefficient of infant mortality is -0.0006(SE and p-value not reported). This study ha…	0	FALSE	Fixed Effects by region and month, but excludes SGA, preterm, Congenital Disabilities			High
Flouris	2009	Effect of seasonal programming on fetal development and longevity: links with environmental temperature	19515214	Cross-Sectional Analytical		Greece	Europe	Csa (Hot Semi-arid)	2 databases. 1) Birth outcomes N=516,874. n males=553,656, n females=527,519 born 1999-2003. 2) Longevity analysis N=554,101. n males=293,566, n females=260,535 deaths in 1999-2003	TRUE	1999-2003 for BW/Prem analysis, Deaths between 1999-2003(unclear date of birth)	Mean Temperature	Month of Birth, Year of Birth	Longevity, Birth Weight, Gestational Age at Birth	Mean air temperature during birth month with birth weight r=-0.218 (P < 0.001) and gestational age continuous variable at r=-0.210 (P<0.001). Same in males and females. Mean temperature during year of birth correlated with longevity at r=-0.667 (P < 0.001). Males: r=-0.623 (P < 0.001); females: r=-0.701 (P <0.001). higher temp worse prem, BW, shorter life	Higher temperatures in the year of birth were correlated with a shorter lifespan r=-0.667 (P < 0.001). This effect was more pronounced in females. Males: r=-0.623 (P < 0.001); females: r=-0.701 (P <0.001).	Flouris(2009) conducted a study in Greece based on 554,101 deaths in the period 1999 - 2003. They found that higher temperatures in the year of birth were correlated with a shorter lifespan r=-0.667 (P < 0.001). This effect was more pronounced in females. Males: r=-0.623 (P < 0.001); females: r=-0.701 (P <0.001). This study was at a high risk of bias, the temporal and spatial resolution of temper…	-1	TRUE	No confounders stated for correlation of longevity and yearly mean temperature.			High
Martens, D. S.	2019	Early Biological Aging and Fetal Exposure to High and Low Ambient Temperature: A Birth Cohort Study	32998795	Prospective Cohort	Genk	Belgium	Europe	Cfb (Marine West Coast), Cfa (Humid Subtropical)	N=1,103	TRUE	February 2010 and December 2016	Mean Temperature	Whole of pregnancy + weekly analysis	Telomere Length at Birth	Telomere length (TL) at birth (shorter length predicts shorter lifespan and higher disease susceptibility later in life). Weekly Tmean percent decrease in blood TL per 1°C increase above the 95th centile; >19.5C). Significant in weeks 14-36 gestation. Highest at week 36 (3.29% shorter TL (95%CI=−4.67, −1.88). Whole of pregnancy 1.49% decrease per 1C increase above 95th (95%CI=-2.7, −0.90).	Shorter TL with increasing temperature exposure in-utero with a statistically significant effect noted in weeks 14-36 gestation. The effect was highest at week 36, with a 3.29% shorter TL (95%CI=−4.67, −1.88, p-value not stated) per 1C increase above 95th centile. Whole of pregnancy showed a 1.49% decrease (95%CI=-2.7, −0.90) per 1C increase above 95th centile.	Martens(2019) conducted a birth cohort study on 1103 individuals born between 2010 and 2016 in Belgium, examining the relationship between early biological aging--where shorter telomere length(TL) predicts shorter lifespan and higher disease susceptibility later in life(reference)-- and temperature exposure in utero. This noted a shorter TL with increasing temperature exposure in-utero with a sta…	-1	TRUE	Controlled for Maternal and Newborn Characteristics adequately			Low
GROWTH AND ANTHROPOMETRY																					1	4	-1	-1	-1	0	-1	0	1	0	Some studies at high risk of bias, with inconsistent effect(BMI and Stunting) imprecise estimates), exhibits dose response
van Hanswick	2002	Environmental temperature during gestation and body mass index in adolescence: new etiologic clues?	12037645	Cross-Sectional Analytical	Philadelphia	United States	North America	Cfa (Humid Subtropical)	N= 578. 15-19 years	TRUE	Not Reported	Mean Temperature	Whole of Pregnancy, Birth, First, Second and Third Trimester	BMI Z-scores, BMI Categorical Variable	BMI Z-scores NS males and white females. African American females, mean temperature 2nd trimester Pearson's coefficient=0.21, p=<0.05 3rd trimester coefficient=0.22, p< 0.05(higher temp higher BMI). BMI categorical variable (>85th centile). temperature on lagd0 >13.2C versus <13.2 (median temperature on all days). Males NS. All females RR=2.30 (95%CI=1.15-4.60). White females RR=1.94 (0.61, 6.14)…	The correlation was only statistically significant within a sub-population analysis of African-American females. A weakly positive correlation was observed, with a coefficient of 0.21(p<0.05) in the second trimester and 0.22(p<0.05) in the third trimester. Other associations were neither consistent in their direction of effect, nor were they statistically significant. An analysis was conducted on…	Hanswick(2002) reported on a study of 578 individuals in the USA, examining the effect of temperature during gestation and at birth on body mass index, both as continuous and as categorical variables(increased or not). The correlation was only statistically significant within a sub-population analysis of African-American females. A weakly positive correlation was observed, with a coefficient of 0…	-1	TRUE				Low
Randell	2020	Stunted from the start: Early life weather conditions and child undernutrition in Ethiopia	32823214	Retrospective Cohort		Ethiopia	Africa	BSh (Hot Semi-arid), Cwb (Warm Temperate)	N=23,026. n stunted=12,434 (54%) DHS survey	TRUE	1995-2015	Mean Temperature	Whole of Pregnancy, First, Second and Third Trimester	HFA Z-score, Odds of Stunting	All of pregnancy, 1°C increase in mean temperature increases odds of severe stunting 28% (p<0.001; 95%CI= to calculate). Stunting OR per 1C =1.16 (16%, P<0.01). Height for age Z-score coefficient -0.015 (P<0.01). Severe stunting increases per 1C increase in mean temperature in each trimester, highest in 1st. Stunting highest in 3rd (P<0.1), NS in other trimesters. Modelled data: A mean 3rd trimes…	A 1°C increase in mean temperature throughout the whole of pregnancy increases the odds of severe stunting by 28% (OR:1.28, p<0.001; 95%CI= to calculate).Similarly, a 1°C increase in mean temperature was associated with an increased risk of stunting of 16%(OR: 1.16, p<0.01, 95% CI=to calculate). Height for age Z-score coefficient was negatively correlated with increasing temperature, with a regre…	Randell(2020) conducted a study in Ethiopia on 23,026 individuals across four censuses born between 1995 and 2015. A total of 12,434 children were stunted. A 1°C increase in mean temperature throughout the whole of pregnancy increases the odds of severe stunting by 28% (OR:1.28, p<0.001; 95%CI= to calculate).Similarly, a 1°C increase in mean temperature was associated with an increased risk of st…	-1	TRUE	Included, but excludes pre-term, SGA, congenital disability			High
MENTAL HEALTH																					1	4	-2	0	0	-1	0	0	0	0
2 papers from 1 study van Hanswick	2002	Influence of environmental temperatures during restation and at birth on eating characteristics in adolescence	12071683	Cohort Study	Philadelphia	United States	North America	Cfa (Humid Subtropical)	N= 578. 15-19 years	TRUE	Not Reported	Mean Temperature	Whole of Pregnancy, Birth	Drive for Thinness, Bulimia, Body Dissatisfaction(sub-scales of EDI)	NS body dissatisfaction and mean temperature. Assessed using EDI scales. Females higher mean temperature 2nd trimester increased ''drive for thinness'' (restrictive food tendencies coefficient=0.14). Females less bulimia with higher temperatures at birth (Spearman's p coefficient=-0.12) males less bulimia with high 1st trimester temperatures (coefficient=-0.12), but males higher temperatures in 3…	Increasing temperature exposure was weakly associated with increased drive for thinness scores in the second trimester in females(Spearman’s r = 0.14, P<0.05) and increasing bulimia scores in the third trimester in males(Spearman’s r = 0.13, P<0.05), but decreased bulimia scores in the first trimester(Spearman’s r = -0.12, P<0.05), and at birth in males(Spearman’s r = -0.12, P<0.05). No significa…	Hanswick(2002) reported on a study of 578 individuals in the USA, examining the effect of temperature during gestation and at birth on various outcomes related to eating disorders. The effect of temperature at various stages of gestation were heterogenous. Increasing temperature exposure was weakly associated with increased drive for thinness scores in the second trimester in females(Spearman’s r…	-1	TRUE	Gender, analysed separately. No other confounders			High
Van Hanswijck de Jonge	2001	Environmental Temperature During Pregnancy and Eating Attitudes During Teenage Years: A Replication and Extension Study	11746302	Cross-Sectional Analytical		United Kingdom	Europe	Cfb (Marine West Coast), Cfa (Humid Subtropical)	N=128	TRUE	Not Reported	Mean Monthly Temperature	First, Second, Third Trimester and Birth	Drive for Thinness, Bulimia, Body Dissatisfaction(sub-scales of EDI)	Drive for Thinness Bulimia and Body Dissatisfaction NS in older males and females except increased drive for thinness correlated with temperature at birth(Spearman’s ⍴ = 0.46, P<0.05) in older males. Younger females increased Drive for Thinness scores with increasing temperature exposure in second trimester( Spearman’s ⍴ = 0.31, P<0.05), Increasing temperature exposure in first trimester(Spearman…	An increased drive for thinness correlated with temperature at birth(Spearman’s ⍴ = 0.46, P<0.05) in older males, but other outcomes were non-significant for older males and females. Younger females had an increased Drive for Thinness score with increasing temperature exposure in second trimester( Spearman’s ⍴ = 0.31, P<0.05). Increasing temperature exposure in first trimester decreased bulimia s…	Hanswick(2001) conducted a study on 128 individuals in the United Kingdom examining the effect of temperature during gestation and at birth on various outcomes related to eating disorders. An increased drive for thinness correlated with temperature at birth(Spearman’s ⍴ = 0.46, P<0.05) in older males, but other outcomes were non-significant for older males and females. Younger females had an incr…	-1	TRUE	Gender, age.			High
Waller	2001	Early Environmental Influences on Restrictive Eating Pathology Among Nonclinical Females: The Role of Temperature at Birth	11449454	Cohort Study		United Kingdom	Europe	Cfb (Marine West Coast), Cfa (Humid Subtropical)	N=117	FALSE	Not Reported	Mean Monthly Temperature	First, Second, Third Trimester and Birth	Drive for Thinness, Bulimia, Body Dissatisfaction(sub-scales of EDI)	NS for BMI and Bulimia. Increased scores for Drive for Thinness(P=0.01) and Body Dissatisfaction(P=0.03) comparing born in warmer vs cooler months. Spearman's p coefficient=0.22, p <0.01) for temperature at birth and Drive for Thinness Score. NS for Bulimia and Body Dissatisfaction but in direction of effect.	Individuals born in warmer vs cooler months, increased scores for Drive for Thinness(P=0.01) and Body Dissatisfaction(P=0.03) were noted, however effects on Bulimia were non-significant. There was a positive association between temperature at birth and Drive for Thinness Score( Spearman's p coefficient was 0.22, p <0.01). The relationship for Bulimia and Body Dissatisfaction was in a positive dir…	Waller(2001) conducted a study in the United Kingdom on 117 individuals, examining the effect of temperature during gestation and at birth on various outcomes related to eating disorders. When comparing individuals born in warmer vs cooler months, increased scores for Drive for Thinness(P=0.01) and Body Dissatisfaction(P=0.03) were noted, however effects on Bulimia were non-significant. There was…	-1	TRUE	None			High
Waller	2002	Pattern of Birth in Adults with Anorexia Nervosa	12436015	Cohort Study		United Kingdom	Europe	Cfb (Marine West Coast), Cfa (Humid Subtropical)	N=195(Restrictive Sub-Type: N=117, Binge-Purge: N=78)	FALSE	Not Reported	Mean Monthly Temperature, Mean Quarterly Temperature	Conception, Birth, Entire Pregnancy	Diagnosis, EAT-26 Score, BMI	NS for BMI, and Diagnosis of Restrictive vs Binge-Purge sub-type when comparing temperature at month of conception, but significantly increased diagnosis of restrictive sub-type when comparing warmest quarter vs all others. Chi-squared [Yates’ continuity correction] = 3.18, df = 1, one-tailed p = .04. Worse restrictive eating scores in restrictive sub-type only correlated with temperature at conc…	The results were not significant for correlation of BMI, and Diagnosis of Restrictive vs Binge-Purge sub-type when comparing temperature at month of conception(direction of effect not specified), but significantly increased diagnosis of restrictive sub-type when comparing warmest quarter vs all others. Chi-squared Test [Yates’ continuity correction] = 3.18, df = 1, one-tailed p = .04. In addition…	Waller(2002) conducted a study in the United Kingdom on 195 anorexic patients, examining the effects of temperature at conception and birth(month and quarter) on diagnosis, and restrictive behaviour severity scores. The results were not significant for correlation of BMI, and Diagnosis of Restrictive vs Binge-Purge sub-type when comparing temperature at month of conception(direction of effect not…	-1	TRUE	None			High
Boland	2018	Uncovering exposures responsible for birth season – disease effects: a global study	29036387	Cohort		United States, South Korea, and Taiwan	North America, Asia	Cfb (Marine West Coast), Cfa (Humid Subtropical), Aw (Tropical Savanna), Dsa(Mediterranean-influenced hot-summer humid continental climate)	N=10.5 million	FALSE	Not Reported	Minimum and Maximum Temperature(over a quarter)	First, Second, Third Trimester and Birth, Entire Pregnancy	133 Diseases, including ADHD and Depression	Depression was negatively correlated with temperature (high temperature, R = -0.645, 95% CI, -0.462 to -0.779, p-value not stated, reported significant; low temperature, R =0.651, 95% CI, 0.446 to 0.790, p-value not stated, reported significant). No other associations or direction of effect noted.	Depression was negatively correlated with temperature in the first trimester (high temperature, R = -0.645, 95% CI, -0.462 to -0.779, p-value not stated, reported significant; low temperature, R =0.651, 95% CI, 0.446 to 0.790, p-value not stated, reported significant). No other associations or direction of effect were noted.	Boland(2018) conducted a study across multiple sites in 3 countries on 10.5 million individuals, examining the relationship of 12 different exposures on 133 disease outcomes. The authors noted that depression was negatively correlated with temperature in the first trimester (high temperature, R = -0.645, 95% CI, -0.462 to -0.779, p-value not stated, reported significant; low temperature, R =0.651…	1	TRUE	Birth-month effects, other environmental exposures			High
Templer	1980	Confirmation of Relationship Between Temperature and the Conception and Birth of Schizophrenics	None	Cohort		United States	North America	Af (Tropical Rainforest), Am (Tropical Monsoon), Aw (Tropical Savanna), BWh (Desert), BWk (Desert), BSh (Steppe), BSk (Steppe), Csa (Mediterranean), Csb (Mediterranean), Cfa (Humid Subtropical), Cwa (Humid Subtropical), Cfb (Marine West Coast), Cfc (Marine West Coast), Dfa (Humid Continental), Dfb (Humid Continental), Dwa (Humid Continental), Dwb (Humid Continental), Dfc (Subarctic), Dfd (Subarct…	N= not reported	FALSE	Not Reported	Mean Monthly Temperature	Conception, Birth	Schizophrenia	Schizophrenia birth rates were associated with lower temperatures at birth( r =- 0.48, p<0.025) and Schizophrenia conception rates were associated with higher temperatures at conception(r= 0.50, p< 0.025).	Schizophrenia birth rates were associated with lower temperatures at birth( r =- 0.48, p<0.025) and Schizophrenia conception rates were associated with higher temperatures at conception(r= 0.50, p< 0.025).	Templer(1980) conducted a reanalysis of two previous studies, in the United States and confirmed the findings of the previous two studies(not included) that Schizophrenia birth rates were associated with lower temperatures at birth( r =- 0.48, p<0.025) and Schizophrenia conception rates were associated with higher temperatures at conception(r= 0.50, p< 0.025). This study was at a high risk of bia…	-1	TRUE	None			High
Willoughby	2001	Pattern of Birth in Anorexia Nervosa II: A Comparison of Early-Onset Cases in the Southern and Northern Hemispheres	12183942	Cohort		Australia, United Kingdom	Australia, Europe	Cfa (Humid Subtropical), Cfb (Marine West Coast)	N = 458	FALSE	1971-1990	Mean Monthly Temperature	Birth, Conception	Anorexia(Restrictive vs Binge-Purge Subtype)	Schizophrenia birth rates were associated with lower temperatures at birth (Chi-squared Test(Yate's continuity correction) = 2.81, df = 1, p = 0.047)and Schizophrenia conception rates were associated with higher temperatures at conception(z = 0.079, p = 0.937), although this was not statistically significant. The authors contributed this to the correlation of low birth temperatures with high temp…	Schizophrenia birth rates were associated with lower temperatures at birth (Chi-squared Test(Yate's continuity correction) = 2.81, df = 1, p = 0.047)and Schizophrenia conception rates were associated with higher temperatures at conception(z = 0.079, p = 0.937), although this was not statistically significant. The authors contributed this to the correlation of low birth temperatures with high temp…	Willoughby(2001) conducted a study in the United Kingdom and Australia on 458 individuals born between 1971 and 1990. The study noted that schizophrenia birth rates were associated with lower temperatures at birth (Chi-squared Test(Yate's continuity correction) = 2.81, df = 1, p = 0.047)and Schizophrenia conception rates were associated with higher temperatures at conception(z = 0.079, p = 0.937)…	-1	TRUE	Birth0month effects			High
Watkins	2001	Pattern of Birth in Anorexia Nervosa I: Early-Onset Cases in the United Kingdom	12183938	Cohort		United Kingdom	Europe	Cfb (Marine West Coast)	N = 259(Anorexia) N = 149(other eating disorders)	FALSE	Not Reported	Mean Monthly Temperature	Birth, Conception	Anorexia vs Other Eating Disorder	Anorexia conception rates were associated with increasing temperature (z = 2.26; p = .024) when compared to other-eating disorders. Associated also noted with categorical approach [Chi-squared (Yate's correction for continuity) = 4.48; df = 1; p = .017]	Anorexia conception rates were associated with increasing temperature (z = 2.26; p = .024) when compared to other-eating disorders. Associated also noted with categorical approach [Chi-squared (Yate's correction for continuity) = 4.48; df = 1; p = .017]	Watkins(2001) conducted a study in the United Kingdom on 408 individuals, to examine the association between temperature at conception and type of eating disorder diagnosis. It was noted that there is a significant positive association between temperature at association and a diagnosis of anorexia nervosa when compared with other eating disorders. This study was at a high risk of bias due to inad…	-1	TRUE	Seasonal and Birth-Month Effects			High
HARE	1981	A relation between seasonal temperature and the birth rate of schizophrenic patients	7315486	Case-Control Study		United Kingdom	Europe	Cfb (Marine West Coast)	Schizophrenia, N= 17,217; Affective Psychosis N= 14,004; Neurosis, N= 43,657; and Personality Disorder (N= 16,265)	FALSE	1921-1955	Mean Quarterly Temperature	Birth	Schizophrenia, Affective Psychosis, Neuroses, Personality Disorder	NS for Neurosis, Personality Disorder, Affective Psychosis. The largest correlation was noted with schizophrenia birth rates in the second quarter increasing with lower temperatures over the first half of the year.(r = -0.67, p <0.001), which was consistent with other comparisons which suggested years with colder temperatures had an increased schizophrenia birth rate. Of note, the schizophrenia b…	NS for Neurosis, Personality Disorder, Affective Psychosis. The largest correlation was noted with schizophrenia birth rates in the second quarter increasing with lower temperatures over the first half of the year.(r = -0.67, p <0.001), which was consistent with other comparisons which suggested years with colder temperatures had an increased schizophrenia birth rate. Of note, the schizophrenia b…	Hare(1981) conducted a case-control study in the UK on population registries and patient admission data. The authors reported a negative correlation with cold temperature at birth and schizophrenia rates, with schizophrenia rates also significantly higher in colder years compared to warmer years. However, this study also showed correlation with previous summer temperature and schizophrenia birth …	1	TRUE	Seasonal and Yearly Effects			High
Tatsumi	2002	Season of birth in Japanese patients with schizophrenia	11950545	Case-Control		Japan	Asia	Dfb (Humid Continental), Cfa (Humid Subtropical), Cfa (Humid Subtropical), Cwa (Humid Subtropical Monsoon), Dfa (Humid Continental), Cfa (Humid Subtropical).	N =2985	TRUE	1920-1965	Mean Monthly Temperature	Birth	Schizophrenia	Significant negative correlation with temperature at birth and schizophrenia birth rates( Spearman’s ⍴ = -0.68, p = 0.015) in male patients, with opposite direction of effect in female population(Spearman’s ⍴ = 0.48, p = 0.12(NS)).14% decrease in expected schizophrenia rates in warmest three months(p=0.001), 8% increase in schizophrenia rates in coldest three months was noted(p=0.04)	Significant negative correlation with temperature at birth and schizophrenia birth rates( Spearman’s ⍴ = -0.68, p = 0.015) in male patients, with opposite direction of effect in female population(Spearman’s ⍴ = 0.48, p = 0.12(NS)). They did not assess the temperature at conception to account for this. 14% decrease in expected schizophrenia rates in warmest three months(p=0.001), 8% increase in sc…	Tatsumi(2002) conducted a study on 2985 individuals in Japan born between 1920 and 1965, and found a significant negative correlation with temperature at birth and schizophrenia birth rates( Spearman’s ⍴ = -0.68, p = 0.015) in male patients, with opposite direction of effect in female population(Spearman’s ⍴ = 0.48, p = 0.12(NS)). In addition, a 14% decrease in expected schizophrenia rates in war…	1	TRUE	None			High
Watson	1984	Schizophrenic Birth Seasonality in Relation to the Incidence of Infectious Diseases and Temperature Extremes	6691787	Cohort		United States	North America	Af (Tropical Rainforest), Am (Tropical Monsoon), Aw (Tropical Savanna), BWh (Desert), BWk (Desert), BSh (Steppe), BSk (Steppe), Csa (Mediterranean), Csb (Mediterranean), Cfa (Humid Subtropical), Cwa (Humid Subtropical), Cfb (Marine West Coast), Cfc (Marine West Coast), Dfa (Humid Continental), Dfb (Humid Continental), Dwa (Humid Continental), Dwb (Humid Continental), Dfc (Subarctic), Dfd (Subarct…	N= 3246	FALSE	1915-1978	Mean Monthly Temperature	Summer before birth	Schizophrenia	Results NS, no direction of effect reported.	Results NS, no direction of effect reported.	Watson(1984) conducted a study on 3246 individuals born between 1915 and 1978 in the United States, and found no significant association of schizophrenia birth rates in years that were preceded by warmer vs colder summers and winters. This study was at a high risk of bias due to inadequate controlling for biological confounders and inadequate temporal resolution of exposure, as well as inadequate…	0	FALSE	None			High
McNeil	1975	Birth-rates of schizophrenics following relatively warm versus relatively cool summers	1217973	Cohort		Sweden	Europe	Cfb (Marine West Coast), Dfb (Humid Continental) and Dfc (Subarctic), ET (Tundra) and Dfc (Subarctic)	N = 13741	FALSE	Not Reported	Mean Summer Temperature	Summer before birth	Schizophrenia	No correlation was noted between schizophrenia rates and previous summer mean temperature.	No correlation was noted between schizophrenia rates and previous summer mean temperature.	McNeil(1975) conducted a study on 13741 individuals born in Sweden, and found no association between schizophrenia birth rates and the previous summer mean temperature. This study was a t high risk of bias due to inadequate spatial and temporal measure of exposure, and lack of adjustment for biological confounders.	0	FALSE	None			High
Puthota	2022	Prenatal ambient temperature and risk for schizophrenia	34620533	Systematic Review		United States, Sweden, United Kingdom, United States, Japan, United Kingdom, Australia, United Kingdom, United Kingdom	North America, Europe, Asia	Aw (Tropical Savanna), BWh (Hot Desert Climate), Cfa (Humid Subtropical Climate), Cfb (Oceanic Climate), Dfa (Humid Continental Hot Summer Climate), Dfb (Humid Continental Warm Summer Climate)	Multiple Studies: 5 on Schizophrenia, 3 on Anorexia Nervosa	TRUE	Unclear((Monthly, Quarterly)	Variable, Mean Temperature	Variable(First, Second and Third Trimester, Conception)	Schizophrenia, Depression, Anorexia Nervosa, Congenital Anomalies	Five studies on Schizophrenia, with only one study conducted in the United States showing statistically significant correlation coefficients(maximum of 0.83, p-value not stated) between temperature at conception and schizophrenia rates. Another study conducted in the UK reported a negative correlation with cold temperature at birth and schizophrenia rates, with schizophrenia rates also significan…	Five studies were reported on schizophrenia, with only one study conducted in the United States showing statistically significant correlation coefficients(maximum of 0.83, p-value not stated) between temperature at conception and schizophrenia rates. Another study conducted in the UK reported a negative correlation with cold temperature at birth and schizophrenia rates, with schizophrenia rates a…	Puthota et al.(2022) conducted a systematic review on the effects of temperature exposure in utero and mental illness(schizophrenia, anorexia nervosa and depression), and other congenital abnormalities(excluded from this review). Five studies were reported on schizophrenia, with only one study conducted in the United States showing statistically significant correlation coefficients(maximum of 0.8…	-1	TRUE	Varied, also noted to exclude biological confounders			Low
Additional Articles
Modified from original data extraction table by Matthew Chersich and others

## Sheet: RoB_GRADE
Author	Year	Title	PMID	Study Type	City	Country	Region	Koppen-Geiger Climate Zone	Population/Sample	Sub-Population Analysis	Time Period of Birth	Measure of Heat Exposure	Time Period of Exposure	Outcomes	Results	Summary of Results	Full Summary	Direction of Effect	Statistical Significance	Covariates	Overall GRADE	Initial GRADE	Risk of Bias	Consistency of Effect	Imprecision	Indirectness	Publication Bias	Large Effect	Dose Response	Plausible Confounding	Discussion
BEHAVIOUR,EDUCATIONAL AND SOCIOECONOMIC																					1	4	-2	-1	0	0	-1	0	1	0	Two studies at high risk of bias, 1 large study inconsistent with other results, publication bias(not publishing NS results), overt dose response(inhererent to studies?)
Fishman	2019	Long-term impacts of exposure to high temperatures on human capital and economic productivity	30352777	Cross-Sectional Analytical		Ecuador	South America	BWh (Hot Desert), Cfb (Marine West Coast), Csb (Mediterranean)	N=1 million.	TRUE	1950-1980	Mean Temperature	9 Months before birth, and 9 months after birth	Earnings, Completing Secondary Education, Completing Higher Education,	Per 1C increase in mean temperature in 9 months before birth 0.7% to1.2% decrease in earnings (P<0.05). Highest impacts above 28C. Higher losses in females per 1C. Completing secondary education 0.2% reduction per 1 degree (P=0.05). 0.5% reduction in females completing higher education (P<0.05). Other findings NS	For every 1C increase in mean temperature in 9 months before birth, there was a 0.7% to 1.2% decrease in earnings (P<0.05). Highest impacts were noted above 28°C. Higher losses in income were noted in females. Rates of completing secondary education was found to be reduced by 0.2% per 1C (P=0.05). A 0.5% reduction in females completing higher education was also noted (P<0.05). Other findings were…	Fishman(2019) conducted a study on 30-60 year old individuals born between 1950 and 1980 in Ecuador and found that for every 1C increase in mean temperature in 9 months before birth, there was a 0.7% to 1.2% decrease in earnings (P<0.05). Highest impacts were noted above 28°C. Higher losses in income were noted in females. Rates of completing secondary education was found to be reduced by 0.2% pe…	-1	TRUE	Included, but excludes pre-term, SGA			High
Hu	2019	Too hot to handle: The effects of high temperatures during pregnancy on adult welfare outcomes	30658918	Cross-Sectional Analytical		China	Asia	BSk (Cold Steppe), Cwa (Humid Subtropical), Dwa (Humid Subarctic)	N=9024	TRUE	1950-1994	Days of Temperature > 85*F	Whole of pregnancy	Mean years of schooling, Illiteracy, Standardised word-test score, mean height,	Analysis only of rural areas. Urban NS. Per additional day of high temperature (>85F). Whole of pregnancy. Lowers mean years of schooling by 0.02 years (coefficient=−0.0157, SE=(0.009) P=0.07). Increases illiteracy 0.18% (coefficient=0.0018, SE=(0.0009); P<0.05). 0.48% lower standardized word-test score (coefficient=−0.0048 se=0.0022; P<0.05). lower mean height 0.02cm (coefficient=−0.0235, se=(0.…	Analysis was conducted primarily on rural areas due to hypothesis testing, but the results in urban areas were noted to be non-significant. Per additional day of high temperature (>85F) exposure during the whole duration of pregnancy: the mean years of schooling was lowered by 0.02(coefficient=−0.0157, SE=(0.009) P=0.07); illiteracy was increased by 0.18% (coefficient=0.0018, SE=(0.0009); P<0.05)…	Hu(2019) conducted a study in 25 provinces in China, covering 95% of the population born between 1951 and 1991. Analysis was conducted primarily on rural areas due to hypothesis testing, but the results in urban areas were noted to be non-significant. Per additional day of high temperature (>85F) exposure during the whole duration of pregnancy: the mean years of schooling was lowered by 0.02(coef…	-1	TRUE	Included, but excludes pre-term, SGA			High
Wilde	2017	The effect of ambient temperature shocks during conception and early pregnancy on later life outcomes	28558981	Cross-Sectional Analytical		Burkina Faso, Cameroon, Guinea, Malawi , Rwanda and Uganda	Africa	Aw (Tropical Savanna)	N=3475680	FALSE	Unclear, census data(1976-2008)	Mean Monthly Temperature	Lagm-9(secondary review of all months)	Years of schooling(imputed based on education attained), Literacy, Disability, Mortality	Higher temperature around conception, and throughout preganancy better education (years of schooling) and literacy--highest effect at time of conception, estimated as birth - 9 months. Per 1SD increase in temp, increases years of schooling by 0.46%. Per 1 ℃ increase in tempo, increases schooling by 0.0317(SE: 0.0133, p <0.05) years, increases literacy rates by 0.00355 (SE:0.00104, p< 0.01)	Higher temperatures during pregnancy accounted for increased number of years of school completed, and increased rates of literacy. The highest effect sizes were noted at the time of conception and in the first trimester. Per 1 ℃ increase in mean temperature,years of schooling were increased by 0.0317(SE: 0.0133,p <0.05) years, increases literacy rates by 0.00355 (SE:0.00104, p<0.05).	Wilde(2017) conducted a study based on various databases in Sub-Saharan Africa, including census data and disease specific data, with a total of 3 475 680 participants included. The results were that higher temperatures during pregnancy accounted for increased number of years of school completed, and increased rates of literacy. The highest effect sizes were noted at the time of conception and in…	1	TRUE	Fixed Effects by region and month, but excludes SGA, preterm, Congenital Disabilities			High
Duchoslav	2017	Prenatal Temperature Shocks Reduce Cooperation: Evidence from Public Goods Games in Uganda	29311866	Cohort		Uganda	Africa	Aw (Tropical Savanna), Cwa (Humid Subtropical)	N=531.	FALSE	Not Mentioned( cross-sectional analysis on 2014/07/01)	Mean Temperature	Whole of pregnancy	Cooperation in Public Goods Game	Individual cooperation rate. 1 ℃ increase in mean temperature duringwhole of gestation reduces probability of cooperation in a public goods game by 20% (16% drop in total welfare; P<0.01). Effects in children and adults. Effects size greatest in 1st trimester (P<0.05). Other trimesters NS, but direction of effects.	Cooperation scores in a public-goods game were decreased by 20%, for every 1°C increase in temperature exposure throughout gestation. The effect size was greatest in the first trimester, with second and third trimester effects not statisitically significant	Ducholslav(2017) conducted a study in Uganda on 531 children and their caregivers in Uganda, and found that cooperation scores in a public-goods game were decreased by 20%, for every 1°C increase in temperature exposure throughout gestation. The effect size was greatest in the first trimester, with second and third trimester effects not statisitically significant. This study had a high risk of bi…	-1	TRUE	Fixed effects, poersonal chracteristics, excludes SGA, preterm, Congenital Disabilites			High
Isen	2017	Relationship between season of birth, temperature exposure, and later life wellbeing	29203654	Cross-Sectional Analytical		United States	North America	Dfa (Humid Continental), Cfa (Humid Subtropical),	>12 million	FALSE	1969-1977	Additional Day > 32*C	Whole of pregnancy and first year of life, including analysis on each trimester	Mean Annual Earnings	Decline in adult earnings from temperatures above 28. 1 additional day of T >32 °C during whole of pregnancy or 1st year $30(2008 equivalent) lower mean annual earnings at ages 29–31 (0.1% effect size, financial loss in lifetime is $430 per additional day>32.. Aircon use mitigates thes effects.	Decline in adult earnings from increasing temperature exposure throughout pregnancy. The effect was significant at temperatures above 28.1°C. For each additional day of temperature >32 °C during pregnancy or in the first year of life, there was noted to be a $30 decline in mean annual earnings at ages 29-31 (0.1% effect size). The largest effect size was noted in the first trimester, with a $55.7…	Isen(2017) conducted a study in the United States on 12 million individuals born between 1969 and 1977, and found a decline in adult earnings from increasing temperature exposure throughout pregnancy. The effect was significant at temperatures above 28.1°C. For each additional day of temperature >32 °C during pregnancy or in the first year of life, there was noted to be a $30 decline in mean annu…	-1	TRUE	Fixed effects, and includes BW. Excludes preterm, Disabilities			High
Lawlor	2004	Temperature at birth, coronary heart disease, and insulin resistance: cross sectional analyses of the British women	15020510	Cohort	23 Towns	United Kingdom	Europe	Cfb (Marine West Coast), Cfa (Humid Subtropical)	N=4286	TRUE	Unclear	Mean Monthly Temperature	Whole of Pregnancy(First, Second, Third Trimester, Birth)	CHD, Triglycerides, Insulin Resistance, Age at Completion of Full Time Education	Age at completion of full time education highest in highest temperature quartile( 13.4-19.7C )group (P test for trend across 4 temperature categories=0.04). NOTE: also found no association of anthropometric factors and social class	The outcomes were only statistically significant for a sub-analysis of temperature at birth, grouped by IQR. Age at completion of full-time education was higher in the highest temperature group, at 15.8 (95% CI: 15.6,16.1, p-value= 0.04 for trend).	Lawlor(2004) conducted a cross-sectional study on 4286 women between the ages of 60 and 79 years in the UK. The outcomes were based on the mean monthly temperature throughout pregancy. The outcomes were only statistically significant for a sub-analysis of temperature at birth, grouped by IQR. Age at completion of full-time education was higher in the highest temperature group, at 15.8 (95% CI: 15…	1	TRUE	Seasonality not accounted for, excluded biological confounders. Trend data only accounted for age?			High
CARDIOVASCULAR PATHOLOGY																					-2	4	-2	-1	-1	-1	-1	0	0	0	Majority of studies at high risk of bias, no consistent direction of effect except hypertension, imprecise results with large Cis, indirect measures often used(absolute BP in children), not reporting results that are NS.
Taha-Khalde	2021	Air pollution and meteorological conditions during gestation and type 1 diabetes in offspring	31476765	Case-Control	Negev	Israel	Middle-East	BSh (Hot Semi-arid), Csa (Hot Semi-arid)	Cases=362. Controls=3512	FALSE	Not mentioned	Mean Temperature	Whole of pregnancy , First, Second, Third Trimester and Birth	Incidence of Type 1 Diabetes	Type 1 diabetes. T daily mean over gestational period. Quartile 4 versus Q1 OR=0.73 (95%CI=0.48, 1.09, p-value not stated). Lower temperatures increased OR of T1DM, but not statistically significant.	Odds of having Type 1 Diabetes in quartile 4 versus quartile 1 of daily mean temperature during gestation was 0.73 (95%CI=0.48, 1.09, p-value not stated) lower, however the findings were not statistically significant.	Taha-Khalde conducted a case-control study in Israel with 3874 participants, and found that the odds of having Type 1 Diabetes in quartile 4 versus quartile 1 of daily mean temperature during gestation was 0.73 (95%CI=0.48, 1.09, p-value not stated) lower, however the findings were not statistically significant. This study had a low risk of bias.	1	FALSE	Case-Control, similar populations. Confounders adjusted for.			Low
Ho	2015	Early-Life Environmental Exposures and Height, Hypertension, and Cardiovascular Risk Factors Among Older Adults in India	32365277	Cross-Sectional Analytical		India	Asia	Csa (Hot Semi-arid), Cfa (Humid Subtropical), BSh (Hot Semi-arid)	N=1036		1913-1962	Minimum Temperature Shock(Temp. >90th Percentile for month)	Whole of Pregnancy, First, Second and Third Trimester	Height, Waist Circumference, Hypertension, Composite Cardiovascular disease indicator	Temperature shock (>90th centile for the month). NS between shock and height, waist circumference, hypertension, composite cardiovascular disease indicator-- results not reported	Non-significant results for temperature shock(>90th centile for the month) on height, hypertension, waist circumference and a composite cardiovascular disease indicator. Direcition of effect not stated.	Ho(2015) conducted a study in India on 1036 participants aged over 50 born between 1913 and 1962, and noted non-significant results for temperature shock(>90th centile for the month) on height, hypertension, waist circumference and a composite cardiovascular disease indicator. This study had a high risk of bias.	0	FALSE	Failed to control for Preterm, BW, Biological Controls			High
Warembourg	2019	Early-Life Environmental Exposures and Blood Pressure in Children	30851829	Cohort		Crete, Lithuania, Spain, France, United Kingdom, Norway	Europe	BSh (Hot Semi-arid) Csa (Mediterranean) Dfb (Humid Continental) Cfb (Oceanic) Cfc (Oceanic) Dfc (Subarctic)	N=1,277	FALSE	Unclear, 1999-2010	Mean Temperature	Whole of pregnancy	SBP, DBP	A higher SBP with higher temperatures during pregnancy (1.6 mm Hg; 95%CI=0.2, 2.9, P=0.024)	Systolic blood pressure was assoicated with higher temperature exposure during pregnancy, where a 1.6 mm Hg increase was noted per IQR increase( 95%CI=0.2, 2.9, P=0.024)	Warembourg(2019) conducted a cohort study in Europe on 1277 children aged 6-11 across 6 EU cohorts, and found systolic blood pressure was assoicated with higher temperature exposure during pregnancy, where a 1.6 mm Hg increase was noted per IQR increase( 95%CI=0.2, 2.9, P=0.024). The study was at high risk of bias, as it failed to account for preterm birth and other biological confounders.	-1	TRUE	Maternal and Patient Characteristics, failed to account for preterm, seasonal confounders			High
Warembourg,.	2021	Urban environment during early-life and blood pressure in young children	14656957	Cohort		France, Greece, Spain and United Kingdom	Europe	Cfb (Oceanic) Cfc (Oceanic) Csa (Mediterranean) Dfb (Humid Continental) Dfc (Subarctic) BSh (Hot Semi-arid) BSk (Cold Semi-arid)	N=4,279	FALSE	1999-2010	IQR Mean Temperature	Whole of pregnancy	SBP, DBP	Change in BP per IQR Tmean over whole pregnancy. SBP increase of 1.2 mmHg. DBP increase 0.6 (95%CI=0.6, 1.7)	A change in BP per IQR mean temperature over the whole duration of pregnancy was noted as an increase in SBP of 1.2mmHg( 95% CI =-0.0; 2.5, p-value not stated) and an increase of 0.6mmHg in DBP ( 95%CI = -0.6, 1.7, p-value not stated). Although this was a positive direction of effect, neither changes were statistically significant.	Warembourg(2021) conducted another study on the effects of the urban environment during early life on blood pressure in 4279 young children(aged 4-5 years) in the same multicentre EU cohort descirbed previpusly, with 14% overlap of particpants. A change in BP per IQR mean temperature over the whole duration of pregnancy was noted as an increase in SBP of 1.2mmHg( 95% CI =-0.0; 2.5, p-value not st…	-1	TRUE	Maternal and Patient Characteristics, failed to account for preterm, seasonal confounders			High
Schreier	2013	Seasonality and ambient temperature at time of conception in term-born individuals – influences on cardiovascular disease and obesity in adult life	19515214	Cohort	Helsinki	Finland	Europe	Dfc (Continental Subarctic)	N=11,237	TRUE	1934-1944	Mean Temperature	Conception	Hypertension, Coronary Heart Disease,Cerebrovascular Disease, BMI	Warmest temperatures around conception (highest overall quartiles over whole study period 12.3C-21.6C around conception had highest hypertension in women (P=0.04). Higher coronary heart disease (P=0.08). Men lower BMI in sub-sample (P=0.04). Only direction of effect and p-value provided.	With increasing temperature exposure at conception, a statistically significant increase in hypertension rates(p=0.04) in women, and an increase in coronary heart disease was noted(p=0.08). Men were noted to have a statistically significant decreaase in BMI(p=0.04) with increasing temperature exposure. Other outcomes were not statistically significant, and were not reported on.	Schreier(2013) conducted a study on a cohort of 11 237 people born between 1934 and 1944 in Helsinki, Finland. This study examined the effect of mean monthly temperature at conception with hypertension, coronary heart disease, cerebrovascular disease and BMI. With increasing temperature exposure at conception, a statistically significant increase in hypertension rates(p=0.04) in women, and an inc…	-1	TRUE	Preterm, Seasonality, Some Biological Controls excluded(Maternal and Infant Medical confounders)			High
Lawlor	2004	Temperature at birth, coronary heart disease, and insulin resistance: cross sectional analyses of the British women	15020510	Cohort	23 Towns	United Kingdom	Europe	Cfb (Marine West Coast), Cfa (Humid Subtropical)	N=4286 women 60-79 years	TRUE	Unclear	Mean Monthly Temperature	Whole of Pregnancy(First, Second, Third Trimester, Birth)	CHD, Triglycerides, Insulin Resistance, Age at Completion of Full Time Education	Exposure is mean monthly temperature at Lag d0. 13.4-19.7C group is highest temperature group. CHD lowest in 13.4-19.7C group (P test for trend across 4 temperature categories=0.03). Triglycerides lowest in 13.4-19.7C group P test for trend across 4 temperature categories=0.06). Insulin resistance (HOMA score) lowest P=0.04 (same test for trend). Age at completion of full time education highest i…	The outcomes were only statistically significant for a sub-analysis of temperature at birth, grouped by IQR. The incidence of CHD was lowest in the highest temperature group(p=0.03 for trend), triglycerides were lowest in the highest temperature group(p=0.06), and insulin Resistance was lowest in the highest temperature group(p=0.04). The OR was only reported for CHD, and comparing the lowest tem…	Lawlor(2004) conducted a cross-sectional study on 4286 women between the ages of 60 and 79 years in the UK. The outcomes were based on the mean monthly temperature throughout pregancy. The outcomes were only statistically significant for a sub-analysis of temperature at birth, grouped by IQR. The incidence of CHD was lowest in the highest temperature group(p=0.03 for trend), triglycerides were lo…	1	TRUE	Seasonality, excluded biological confounders. Trend data only accounted for age?			High
RESPIRATORY PATHOLOGY																					2	4	-1	0	-1	-1	0	0	1	0	Some studies at high risk of bias, imprecise estimates, indirect measures(e.g. FRC/RR, Self-Reported Asthma), exhibits dose response
Guilbert	2023	Association of Prenatal and Postnatal Exposures to Warm or Cold With Temperatures With Lung Function in Young Infants	36930155	Cohort	Grenoble	France	Europe		N=343	TRUE	July 2014- July 2017	Daily Minimum, Mean, Maximum and Variability	Whole of Pregnancy and First Four Weeks after Delivery. ?35-40 weeks excluded.	mean minute ventilation, tidal volume, respiratory rate (RR), and time to peak tidal expiratory flow to total expiratory time (tPTEF/tE) ratio	Female newborns exposure to temperature(nighttime, overall and daytime, 95th vs 50th percentile) was associated with decreased FRC. 39.7ml(95%CI, -68.6 to -10.7mL-- no p. value, RR increased by 28.0/min(95% CI 4.2-51.9/min). Similar findings were noted with exposure to cold(5th vs 50th percentile) in female infants. Decreased tidal volume by 23.8mL(95% CI, -42.4 to -1.3mL). RR increased by 45.5/m…	A decrease in FRC was noted with increasing temperature exposure(95th vs 50th percentile) in the second and third trimester in female infants. This equated to a decrease of 39.7ml(95%CI, -68.6 to -10.7mL, p-value not stated) with an associated increase in RR by 28.0/min(95% CI 4.2-51.9/min, p-value not stated). Of note, similar findings were noted with exposure to cold(5th vs 50th percentile) in …	Guilbert(2023) conducted a cohort study in France on 343 mother-child pairs to assess the relationship between heat exposure in utero and lung function in infants. A decrease in FRC was noted with increasing temperature exposure(95th vs 50th percentile) in the second and third trimester in female infants. This equated to a decrease of 39.7ml(95%CI, -68.6 to -10.7mL, p-value not stated) with an as…	-1	TRUE	maternal age at conception, prepregnancy body mass index, parity, mode of delivery, breastfeeding, parents’ rhinitis, highest level of education of the parents, prenatal and/or postnatal tobacco exposure, child sex, child age, child weight and height at the lung function test, season at the lung function test, and Normalized Difference Vegetation Index			High
Zheng	2021	Preconceptional and prenatal exposure to diurnal temperature variation increases the risk of childhood pneumonia	33156501		Changsha	China	Asia	BSk (Cold Steppe)	N cases= 699 (WHO diagnosis criteria for pneumonia). N controls=811. Children <14 years	TRUE		Maximum Temperature minus Minimum Temperature	Whole of Pregnancy(First, Second, Third Trimester)	Diagnosis of Childhood Pneumonia	Exposure Tmax-Tmin. OR is per 1°C increase in exposure. 1 year before conception OR=2.53 (95%CI=1.56, 4.10). 1st trimester OR=1.63 (1.32, 2.00). 2nd trimester OR=1.43 (95%CI=1.12, 1.81). 3rd trimester OR=1.85 (95%CI=1.24, 2.76). OR higher in boys than girls			-1	TRUE	Zheng(?date) conducted a study in Changsa, China on 699 cases of childhood pneumonia(<14yo) with 811 controls, and found the risk of pneumonia to be increased with increasing temperature exposure(Tmax -Tmin) at various stages; pre-conception(OR=2.53 (95%CI=1.56, 4.10), first trimester (OR=1.63, 95%CI = 1.32, 2.00), second trimester (OR=1.43 (95%CI=1.12, 1.81) and third trimester (OR=1.85, 95%CI=1…											consider excluding as DTV
Zhang	2022	Maternal apparent temperature during pregnancy on the risk of offspring asthma and wheezing: effect, critical window, and modifiers	36952159	Case-Control Stiudy	Jinan	China	Asia	Cwa(Monsoon-influenced humid subtropical)	N=1681(cases= 236, controls= 1445)	FALSE	December 2018-March 2019	Apparent Temperature(Mean)	Whole of Pregnancy, First, Second, Third Trimester	Self-Reported Doctor-Diagnosed Asthma or Wheezing	Cold exposure: First Trimester showed increased risk of asthma/wheezing. (Maximum: OR 1.827(95%CI 1.235-2.703), AT= -3.42*C); Second Trimester: Not statistically significant; Third-Trimester: AT < -0.17*C, OR: 1.525; 95%CI: 1.100-2.113); Heat Exposure: Positive Association in First Trimester, but not statistically significant; Second Trimester: Not statistically significant; Third Trimester: at A…	Increasing heat exposure was found to have a positive association in first trimester, but not statistically significant. The association in the second trimester was not significant. Heat exposure in the third trimester was found to be significantly associated with risk of asthma at temperatures of > 24.65°C,with a maximum OR of 1.926(95% CI 1.208-3.070, p-value not stated) at AT 31.10°C. Of note,…	Zhang, et al.(2022) conducted a case-control study in China on 1681 individuals born between 2018 and 2019, assessing the impact of low and high apparent temperature exposure(temperature adjusted for other meteorological factors) on risk of asthma/wheezing. Increasing heat exposure was found to have a positive association in first trimester, but not statistically significant. The association in t…	-1	TRUE	children’s sex , children’s age, mode of delivery (natural birth, cesarean delivery), preterm birth , low birth weight, duration of breastfeeding , family income monthly, congenital disease , maternal age, maternal education, maternal secondhand smoking during pregnancy , home dampness , the distance of resi- dence from the nearest main traffic road (≤ 200 m, > 200 m), and parental atopy			Low
LONGEVITY AND MORTALITY																					2	4	-2	0	0	-1	0	0	1	0	Studies at high risk of bias, with indirect measures(e.g. telomere length), but exhibits dose response
Wilde REPEATED ABOVE	2017	The effect of ambient temperature shocks during conception and early pregnancy on later life outcomes	28558981	Cross-Sectional Analytical		Burkina Faso, Cameroon, Guinea, Malawi , Rwanda and Uganda	Africa	Aw (Tropical Savanna)	N=3475680	FALSE	Unclear, census data(1976-2008)	Mean Monthly Temperature	Lagm-9(secondary review of all months)	Adult Disability and Child Mortality	Results NS, positive direction of effect on mortality(reduces mortality). Temperature around conception, and throughout preganancy and adult disability(self-reported in census(-0.000224, SE: 0.000192, p>0.1) and child mortality(decreased by 0.71% per 1SD increase in temperature, NS)).	The results as they pertained to infant mortality had a small negative effect, but were not statistically significant . The regression cooefficient of infant mortality is -0.0006(SE and p-value not reported).	Wilde(2017) conducted a study based on various databases in Sub-Saharan Africa, including census data and disease specific data, with a total of 3 475 680 participants included. The results as they pertained to infant mortality had a small negative effect, but were not statistically significant . The regression cooefficient of infant mortality is -0.0006(SE and p-value not reported). This study h…	0	FALSE	Fixed Effects by region and month, but excludes SGA, preterm, Congenital Disabilities			High
Flouris	2009	Effect of seasonal programming on fetal development and longevity: links with environmental temperature	19515214	Cross-Sectional Analytical		Greece	Europe	Csa (Hot Semi-arid)	1) Birth outcomes N=516,874 2) Longevity analysis N=554,101	TRUE	1999-2003 for BW/Prem analysis, Deaths between 1999-2003(unclear date of birth)	Mean Temperature	Month of Birth, Year of Birth	Longevity, Birth Weight, Gestational Age at Birth	Mean air temperature during birth month with birth weight r=-0.218 (P < 0.001) and gestational age continuous variable at r=-0.210 (P<0.001). Same in males and females. Mean temperature during year of birth correlated with longevity at r=-0.667 (P < 0.001). Males: r=-0.623 (P < 0.001); females: r=-0.701 (P <0.001). higher temp worse prem, BW, shorter life	Higher temperatures in the year of birth were correlated with a shorter lifespan r=-0.667 (P < 0.001). This effect was more pronounced in females. Males: r=-0.623 (P < 0.001); females: r=-0.701 (P <0.001).	Flouris(2009) conducted a study in Greece based on 554,101 deaths in the period 1999 - 2003. They found that higher temperatures in the year of birth were correlated with a shorter lifespan r=-0.667 (P < 0.001). This effect was more pronounced in females. Males: r=-0.623 (P < 0.001); females: r=-0.701 (P <0.001). This study was at a high risk of bias, the temporal and spatial resolution of temper…	-1	TRUE	No confounders stated for correlation of longevity and yearly mean temperature.			High
Martens	2019	Early Biological Aging and Fetal Exposure to High and Low Ambient Temperature: A Birth Cohort Study	32998795	Cohort	Genk	Belgium	Europe	Cfb (Marine West Coast), Cfa (Humid Subtropical)	N=1,103	TRUE	February 2010 and December 2016	Mean Temperature	Whole of pregnancy + weekly analysis	Telomere Length at Birth	Telomere length (TL) at birth (shorter length predicts shorter lifespan and higher disease susceptibility later in life). Weekly Tmean percent decrease in blood TL per 1°C increase above the 95th centile; >19.5C). Significant in weeks 14-36 gestation. Highest at week 36 (3.29% shorter TL (95%CI=−4.67, −1.88). Whole of pregnancy 1.49% decrease per 1C increase above 95th (95%CI=-2.7, −0.90).	Shorter TL with increasing temperature exposure in-utero with a statistically significant effect noted in weeks 14-36 gestation. The effect was highest at week 36, with a 3.29% shorter TL (95%CI=−4.67, −1.88, p-value not stated) per 1C increase above 95th centile. Whole of pregnancy showed a 1.49% decerase (95%CI=-2.7, −0.90) per 1C increase above 95th centile.	Martens(2019) conducted a birth cohort study on 1103 individuals born between 2010 and 2016 in Belgium, examining the relationship between early bioligical aging--where shorter telomere length(TL) predicts shorter lifespan and higher disease susceptibility later in life(reference)-- and tTemperature eExposure in utero. This noted a shorter TL with increasing temperature exposure in-utero with a s…	-1	TRUE	Controled for Maternal and Newborn Characteristics adequately			Low
GROWTH AND ANTHROPOMETRY																					1	4	-1	-1	-1	0	-1	0	1	0	Some studies at high risk of bias, with inconsistent effect(BMI and Stunting) imprecise estimates), exhibits dose response
van Hanswijck de Jonge	2002	Environmental temperature during gestation and body mass index in adolescence: new etiologic clues?	12037645	Cross-Sectional Analytical	Philadelphia	United States	North America	Cfa (Humid Subtropical)	N= 578	TRUE	Not Reported	Mean Temperature	Whole of Pregnancy, Birth, First, Second and Third Trimester	BMI Z-scores, BMI Categorical Variable	BMI Z-scores NS males and white females. African American females, mean temperature 2nd trimester Pearson's coefficient=0.21, p=<0.05 3rd trimester coefficient=0.22, p< 0.05(higher temp higher BMI). BMI categorical variable (>85th centile). temperature on lagd0 >13.2C versus <13.2 (median temperature on all days). Males NS. All females RR=2.30 (95%CI=1.15-4.60). White females RR=1.94 (0.61, 6.14)…	The correlation was only statistically significant within a sub-population analysis of African-American females. A weakly positive correlation was observed, with a coefficient of 0.21(p<0.05) in the second trimester and 0.22(p<0.05) in the third trimester. Other associations were neither consistent in their direction of effect, nor were they statisitically significant. An analsysis was conducted …	Hanswick(2002) reported on a study of 578 individuals in the USA, examining the effect of temperature during gestation and at birth on body mass index, both as continuous and as categorical variables(increased or not). The correlation was only statistically significant within a sub-population analysis of African-American females. A weakly positive correlation was observed, with a coefficient of 0…	-1	TRUE				Low
Randell	2020	Stunted from the start: Early life weather conditions and child undernutrition in Ethiopia	32823214	Cohort		Ethiopia	Africa	BSh (Hot Semi-arid), Cwb (Warm Temperate)	N=23,026	TRUE	1995-2015	Mean Temperature	Whole of Pregnancy, First, Second and Third Trimester	HFA Z-score, Odds of Stunting	All of pregnancy, 1°C increase in mean temperature increases odds of severe stunting 28% (p<0.001; 95%CI= to calculate). Stunting OR per 1C =1.16 (16%, P<0.01). Height for age Z-score coefficient -0.015 (P<0.01). Severe stunting increases per 1C increase in mean temperature in each trimester, highest in 1st. Stunting highest in 3rd (P<0.1), NS in other trimesters. Modelled data: A mean 3rd trimes…	A 1°C increase in mean temperature throughout the whole of pregnancy increases the odds of severe stunting by 28% (OR:1.28, p<0.001; 95%CI= to calculate).Similarly, a 1°C increase in mean temperature was associated with an increased risk of stunting of 16%(OR: 1.16, p<0.01, 95% CI=to calculate). Height for age Z-score coefficient was negatively correlated with increasing temperature, with a regre…	Randell(2020) conducted a study in Ethiopia on 23,026 individuals across four censuses born between 1995 and 2015. A total of 12,434 childen were stunted. A 1°C increase in mean temperature throughout the whole of pregnancy increases the odds of severe stunting by 28% (OR:1.28, p<0.001; 95%CI= to calculate).Similarly, a 1°C increase in mean temperature was associated with an increased risk of stu…	-1	TRUE	Included, but excludes pre-term, SGA, congenital disability			High
MENTAL HEALTH																					1	4	-2	0	0	-1	0	0	0	0
van Hanswijck de Jonge	2002	Influence of environmental temperatures during restation and at birth on eating characteristics in adolescence	12071683	Cohort	Philadelphia	United States	North America	Cfa (Humid Subtropical)	N= 578	TRUE	Not Reported	Mean Temperature	Whole of Pregnancy, Birth	Drive for Thinness, Bulimia, Body Dissatisfaction(sub-scales of EDI)	NS body dissatisfaction and mean temperature. Assessed using EDI scales. Females higher mean temperature 2nd trimester increased ''drive for thinness'' (restrictive food tendencies coefficient=0.14). Females less bulimia with higher temperatures at birth (Spearman's p coefficient=-0.12) males less bulimia with high 1st trimester temperatures (coefficient=-0.12), but males higher temperatures in 3…	Increasing temperature exposure was weakly associated with increased drive for thinness scores in the second trimester in females(Spearman’s r = 0.14, P<0.05) and increasing bulimia scores in the third trimester in males(Spearman’s r = 0.13, P<0.05), but decreased bulimia scores in the first trimester(Spearman’s r = -0.12, P<0.05), and at birth in males(Spearman’s r = -0.12, P<0.05). No significa…	Hanswick(2002) reported on a study of 578 individuals in the USA, examining the effect of temperature during gestation and at birth on various outcomes related to eating disorders. The effect of temperature at various stages of gestation were heterogenous. Increasing temperature exposure was weakly associated with increased drive for thinness scores in the second trimester in females(Spearman’s r…	-1	TRUE	Gender, analysed seperately. No other confounders			High
Van Hanswijck de Jonge	2001	Environmental Temperature During Pregnancy and Eating Attitudes During Teenage Years: A Replication and Extension Study	11746302	Cross-Sectional Analytical		United Kingdom	Europe	Cfb (Marine West Coast), Cfa (Humid Subtropical)	N=128	TRUE	Not Reported	Mean Monthly Temperature	First, Second, Third Trimester and Birth	Drive for Thinness, Bulimia, Body Dissatisfaction(sub-scales of EDI)	Drive for Thinness Bulimia and Body Dissatisfaction NS in older males and females except increased drive for thinness correlated with temperature at birth(Spearman’s ⍴ = 0.46, P<0.05) in older males. Younger females increased Drive for Thinness scores with increasing temperature exposure in second trimester( Spearman’s ⍴ = 0.31, P<0.05), Iincreasing temperature exposure in first trimester(Spearma…	An increased drive for thinness correlated with temperature at birth(Spearman’s ⍴ = 0.46, P<0.05) in older males, but other outcomes were non-significant for older males and females. Younger females had an increased Drive for Thinness score with increasing temperature exposure in second trimester( Spearman’s ⍴ = 0.31, P<0.05). Increasing temperature exposure in first trimester decreased bulimia s…	Hanswick(2001) conducted a study on 128 individuals in the United Kingdom examining the effect of temperature during gestation and at birth on various outcomes related to eating disorders. An increased drive for thinness correlated with temperature at birth(Spearman’s ⍴ = 0.46, P<0.05) in older males, but other outcomes were non-significant for older males and females. Younger females had an incr…	-1	TRUE	Gender, age.			High
Waller	2001	Early Environmental Influences on Restrictive Eating Pathology Among Nonclinical Females: The Role of Temperature at Birth	11449454	Cohort		United Kingdom	Europe	Cfb (Marine West Coast), Cfa (Humid Subtropical)	N=117	FALSE	Not Reported	Mean Monthly Temperature	First, Second, Third Trimester and Birth	Drive for Thinness, Bulimia, Body Dissatisfaction(sub-scales of EDI)	NS for BMI and Bulimia. Increased scores for Drive for Thinness(P=0.01) and Body Dissatisfaction(P=0.03) comparing born in warmer vs cooler months. Spearman's p coefficient=0.22, p <0.01) for temperature at birth and Drive for Thinness Score. NS for Bulimia and Body Dissatisfaction but in direction of effect.	Individuals born in warmer vs cooler months, increased scores for Drive for Thinness(P=0.01) and Body Dissatisfaction(P=0.03) were noted, however effects on Bulimia were non-significant. There was a positive association between temperature at birth and Drive for Thinness Score( Spearman's p coefficient was 0.22, p <0.01). The relationship for Bulimia and Body Dissatisfaction was in a postiive dir…	Waller(2001) conducted a study in the United Kingdom on 117 individuals, examining the effect of temperature during gestation and at birth on various outcomes related to eating disorders. When comparing individuals born in warmer vs cooler months, increased scores for Drive for Thinness(P=0.01) and Body Dissatisfaction(P=0.03) were noted, however effects on Bulimia were non-significant. There was…	-1	TRUE	None			High
Waller	2002	Pattern of Birth in Adults with Anorexia Nervosa	12436015	Cohort Study		United Kingdom	Europe	Cfb (Marine West Coast), Cfa (Humid Subtropical)	N=195(Restrictive Sub-Type: N=117, Binge-Purge: N=78)	FALSE	Not Reported	Mean Monthly Temperature, Mean Quarterly Temperature	Conception, Birth, Entire Pregnancy	Diagnosis, EAT-26 Score, BMI	NS for BMI, and Diagnosis of Restrictive vs Binge-Purge sub-type when comparing temperature at month of conception, but significantly increased diagnosis of restrictive sub-type when comparing warmest quarter vs all others. Chi-squared [Yates’ continuity correction] = 3.18, df = 1, one-tailed p = .04. Worse restrictive eating scores in restrictive sub-type only correlated with temperature at conc…	The results were not significant for correlation of BMI, and Diagnosis of Restrictive vs Binge-Purge sub-type when comparing temperature at month of conception(direction of effect not specified), but significantly increased diagnosis of restrictive sub-type when comparing warmest quarter vs all others. Chi-squared Test [Yates’ continuity correction] = 3.18, df = 1, one-tailed p = .04. In addition…	Waller(2002) conducted a study in the United Kingdom on 195 anorexic patients, examing the effects of temperature at conception and birth(month and quarter) on diagnosis, and restrictive behaviour severity scores. The results were not significant for correlation of BMI, and Diagnosis of Restrictive vs Binge-Purge sub-type when comparing temperature at month of conception(direction of effect not s…	-1	TRUE	None			High
Boland	2018	Uncovering exposures responsible for birth season – disease effects: a global study	29036387	Cohort		United States, South Korea, and Taiwan	North America, Asia	Cfb (Marine West Coast), Cfa (Humid Subtropical), Aw (Tropical Savanna), Dsa(Mediterranean-influenced hot-summer humid continental climate)	N=10.5 million	FALSE	Not Reported	Minimum and Maximum Temperature(over a quarter)	First, Second, Third Trimester and Birth, Entire Pregnancy	133 Diseases, including ADHD and Depression	Depression was negatively correlated with temperature (high temperature, R = -0.645, 95% CI, -0.462 to -0.779, p-value not stated, reported significant; low temperature, R =0.651, 95% CI, 0.446 to 0.790, p-value not stated, reported significant). No other associations or direciton of effect noted.	Depression was negatively correlated with temperature in the first trimester (high temperature, R = -0.645, 95% CI, -0.462 to -0.779, p-value not stated, reported significant; low temperature, R =0.651, 95% CI, 0.446 to 0.790, p-value not stated, reported significant). No other associations or direciton of effect were noted.	Boland(2018) conducted a study across multiple sites in 3 countries on 10.5 million individuals, examining the relationship of 12 different exposures on 133 disease outcomes. The authors noted that depression was negatively correlated with temperature in the first trimester (high temperature, R = -0.645, 95% CI, -0.462 to -0.779, p-value not stated, reported significant; low temperature, R =0.651…	1	TRUE	Birth-month effects, other environmental exposures			High
Templer	1980	Confirmation of Relationship Between Temperature and the Conception and Birth of Schizophrenics	None	Cohort		United States	North America	Af (Tropical Rainforest), Am (Tropical Monsoon), Aw (Tropical Savanna), BWh (Desert), BWk (Desert), BSh (Steppe), BSk (Steppe), Csa (Mediterranean), Csb (Mediterranean), Cfa (Humid Subtropical), Cwa (Humid Subtropical), Cfb (Marine West Coast), Cfc (Marine West Coast), Dfa (Humid Continental), Dfb (Humid Continental), Dwa (Humid Continental), Dwb (Humid Continental), Dfc (Subarctic), Dfd (Subarct…	N= not reported	FALSE	Not Reported	Mean Monthly Temperature	Conception, Birth	Schizophrenia	Schizophrenia birth rates were associated with lower temperatures at birth( r =- 0.48, p<0.025) and Schizophrenia conception rates were associated with higher temperatures at conception(r= 0.50, p< 0.025).	Schizophrenia birth rates were associated with lower temperatures at birth( r =- 0.48, p<0.025) and Schizophrenia conception rates were associated with higher temperatures at conception(r= 0.50, p< 0.025).	Templer(1980) conducted a reanalysis of two previous studies, in the United States and confimred the findings of the previous two studies(not incuded) that Schizophrenia birth rates were associated with lower temperatures at birth( r =- 0.48, p<0.025) and Schizophrenia conception rates were associated with higher temperatures at conception(r= 0.50, p< 0.025). This study was at a high risk of bias…	-1	TRUE	None			High
Willoughby	2001	Pattern of Birth in Anorexia Nervosa II: A Comparison of Early-Onset Cases in the Southern and Northern Hemispheres	12183942	Cohort		Australia, United Kingdom	Australia, Europe	Cfa (Humid Subtropical), Cfb (Marine West Coast)	N = 458	FALSE	1971-1990	Mean Monthly Temperature	Birth, Conception	Anorexia(Restrictive vs Binge-Purge Subtype)	Schizophrenia birth rates were associated with lower temperatures at birth (Chi-squared Test(Yate's continuity correction) = 2.81, df = 1, p = 0.047)and Schizophrenia conception rates were associated with higher temperatures at conception(z = 0.079, p = 0.937), although this was not statistically significant. The authors contributed this to the correlation of low birth temperatures with high temp…	Schizophrenia birth rates were associated with lower temperatures at birth (Chi-squared Test(Yate's continuity correction) = 2.81, df = 1, p = 0.047)and Schizophrenia conception rates were associated with higher temperatures at conception(z = 0.079, p = 0.937), although this was not statistically significant. The authors contributed this to the correlation of low birth temperatures with high temp…	Willoughby(2001) conducted a study in the United Kingdom and Australia on 458 individuals born between 1971 and 1990. The study noted that schizophrenia birth rates were associated with lower temperatures at birth (Chi-squared Test(Yate's continuity correction) = 2.81, df = 1, p = 0.047)and Schizophrenia conception rates were associated with higher temperatures at conception(z = 0.079, p = 0.937)…	-1	TRUE	Birth0month effects			High
Watkins	2001	Pattern of Birth in Anorexia Nervosa I: Early-Onset Cases in the United Kingdom	12183938	Cohort		United Kingdom	Europe	Cfb (Marine West Coast)	N = 259(Anorexia) N = 149(other eating disorders)	FALSE	Not Reported	Mean Monthly Temperature	Birth, Conception	Anorexia vs Other Eating Disorder	Anorexia conception rates were associated with increasing temperature (z = 2.26; p = .024) whne compared to other-eating disorders. Associated also noted with categorical approach [Chi-squared (Yate's correction for continuity) = 4.48; df = 1; p = .017]	Anorexia conception rates were associated with increasing temperature (z = 2.26; p = .024) whne compared to other-eating disorders. Associated also noted with categorical approach [Chi-squared (Yate's correction for continuity) = 4.48; df = 1; p = .017]	Watkins(2001) conducted a study in the United Kingdom on 408 individuals, to examine the association between temperature at conception and type of eating disorder diagnosis. It was noted that there is a significant postiive association between temperature at association and a diagnosis of anorexia nervosa when compared with other eating disorders. This study was at a high risk of bias due to inad…	-1	TRUE	Seasonal and Birth-Month Effects			High
HARE	1981	A relation between seasonal temperature and the birth rate of schizophrenicpatients	7315486	Case-Control Stiudy		United Kingdom	EUrope	Cfb (Marine West Coast)	Schizophrenia, N= 17,217; Affective Psychosis N= 14,004; Neurosis, N= 43,657; and Personality Disorder (N= 16,265)	FALSE	1921-1955	Mean Quarterly Temperature	Birth	Schizophrenia, Affective Psychosis, Neuroses, Personality Disorder	NS for Neurosis, Personality Disorder, Affective Psychosis. The largest correlation was noted with schizophrenia birth rates in the second quarter increasing with lower temperatures over the first half of the year.(r = -0.67, p <0.001), which was consistent with other comparisons which suggested years with colder temperatures had an increased schizophrenia birth rate. Of note, the schizophrenia b…	NS for Neurosis, Personality Disorder, Affective Psychosis. The largest correlation was noted with schizophrenia birth rates in the second quarter increasing with lower temperatures over the first half of the year.(r = -0.67, p <0.001), which was consistent with other comparisons which suggested years with colder temperatures had an increased schizophrenia birth rate. Of note, the schizophrenia b…	Hare(1981) conducted a case-control study in the UK on population registries and patient admission data. The authors reported a negative correlation with cold temperature at birth and schizophrenia rates, with schizophrenia rates also significantly higher in colder years compared to warmer years. However, this study also showed correlation with previous summer temperature and schizophrenia birth …	1	TRUE	Seasonal and Yearly Effects			High
Tatsumi	2002	Season of birth in Japanese patients with schizophrenia	11950545	Case-Control		Japan	Asia	Dfb (Humid Continental), Cfa (Humid Subtropical), Cfa (Humid Subtropical), Cwa (Humid Subtropical Monsoon), Dfa (Humid Continental), Cfa (Humid Subtropical).	N =2985	TRUE	1920-1965	Mean Monthly Temperature	Birth	Schizophrenia	Significant negative correlation with temperature at birth and schizophrenia birth rates( Spearman’s ⍴ = -0.68, p = 0.015) in male patients, with opposite direction of effect in female population(Spearman’s ⍴ = 0.48, p = 0.12(NS)).14% decrease in expected schizophrenia rates in warmest three months(p=0.001), 8% increase in schizophrenia rates in coldest three months was noted(p=0.04)	Significant negative correlation with temperature at birth and schizophrenia birth rates( Spearman’s ⍴ = -0.68, p = 0.015) in male patients, with opposite direction of effect in female population(Spearman’s ⍴ = 0.48, p = 0.12(NS)). They did not assess the temperature at conception to account for this. 14% decrease in expected schizophrenia rates in warmest three months(p=0.001), 8% increase in sc…	Tatsumi(2002) conducted a study on 2985 individuals in Japan born between 1920 and 1965, and found a significant negative correlation with temperature at birth and schizophrenia birth rates( Spearman’s ⍴ = -0.68, p = 0.015) in male patients, with opposite direction of effect in female population(Spearman’s ⍴ = 0.48, p = 0.12(NS)). In addition, a 14% decrease in expected schizophrenia rates in war…	1	TRUE	None			High
Watson	1984	Schizophrenic Birth Seasonality in Relation to the Incidence of Infectious Diseases and Temperature Extremes	6691787	Cohort		United States	North America	Af (Tropical Rainforest), Am (Tropical Monsoon), Aw (Tropical Savanna), BWh (Desert), BWk (Desert), BSh (Steppe), BSk (Steppe), Csa (Mediterranean), Csb (Mediterranean), Cfa (Humid Subtropical), Cwa (Humid Subtropical), Cfb (Marine West Coast), Cfc (Marine West Coast), Dfa (Humid Continental), Dfb (Humid Continental), Dwa (Humid Continental), Dwb (Humid Continental), Dfc (Subarctic), Dfd (Subarct…	N= 3246	FALSE	1915-1978	Mean Monthly Temperature	Summer before birth	Schizophrenia	Results NS, no direction of effect reported.	Results NS, no direction of effect reported.	Watson(1984) conducted a study on 3246 individuals born between 1915 and 1978 in the United States, and found no significant association of schizophrenia birth rates in years that were preceded by warmer vs colder summers and winters. This study was at a high risk of bias due to inadequate controlling for biological confounders and inadequate temporal resolution of exposure, as well as indaquate …	0	FALSE	None			High
McNeil	1975	Birthrates of schizophrenics following relatively warm versus relatively cool summers	1217973	Cohort		Sweden	Europe	Cfb (Marine West Coast), Dfb (Humid Continental) and Dfc (Subarctic), ET (Tundra) and Dfc (Subarctic)	N = 13741	FALSE	Not Reported	Mean Summer Temperature	Summer before birth	Schizophrenia	No correlation was noted between schizophrenia rates and previous summer mean temperature.	No correlation was noted between schizophrenia rates and previous summer mean temperature.	McNeil(1975) conducted a study on 13741 individuals born in Sweden, and found no association between schizophrenia birth rates and the previous summer meantemperature. This study was a t high risk of bias due to inadequate spatial and temporal measure of exposure, and lack of adjusment for biological confounders.	0	FALSE	None			High
Puthota	2022	Prenatal ambient temperature and risk for schizophrenia	34620533	Systematic Review		United States, Sweden, United Kingdom, United States, Japan, United Kingdom, Australia, United Kingdom, United Kingdom	North America, Europe, Asia	Aw (Tropical Savanna), BWh (Hot Desert Climate), Cfa (Humid Subtropical Climate), Cfb (Oceanic Climate), Dfa (Humid Continental Hot Summer Climate), Dfb (Humid Continental Warm Summer Climate)	Multiple Studies: 5 on Schizophrenia, 3 on Anorexia Nervosa	TRUE	Unclear((Monthly, Quarterly)	Variable, Mean Temperature	Variable(First, Second and Third Trimester, Conception)	Schizophrenia, Depression, Anorexia Nervosa, Congeintal Anomalies	Five studies on Schizophrenia, with only one study conducted in the United States showing statistically significant correlation coefficients(maximum of 0.83, p-value not stated) between temperature at conception and schizophrenia rates. Another study conducted in the UK reported a negative correaltion with cold temperature at birth and schizophrenia rates, with schizophrenia rates also significan…	Five studies were reported on schizophrenia, with only one study conducted in the United States showing statistically significant correlation coefficients(maximum of 0.83, p-value not stated) between temperature at conception and schizophrenia rates. Another study conducted in the UK reported a negative correlation with cold temperature at birth and schizophrenia rates, with schizophrenia rates a…	Puthota et al.(2022) conducted a systematic review on the effects of temperature exposure in utero and mental illness(schizophrenia, anorexia nervosa and depression), and other congenital abnormalities(excluded from this review). Five studies were reported on schizophrenia, with only one study conducted in the United States showing statistically significant correlation coefficients(maximum of 0.8…	-1	TRUE	Varied, also noted to exclude biological confounders			Low
Additional Articles
Modified from original data extraction table by Matthew Chersich and others

## Sheet: Country Information
Country	Region	Number of Studies	GDP	Population	GDP per capita	Classification by Income	CO2 Emissions
#VALUE!	Australia	1	1.39268e+12	25766605	54049.8	HIC	375908
#VALUE!	Europe	1	5.29607e+11	11484055	46116.7	HIC	96889.5
#VALUE!	Africa	1	1.57458e+10	20321378	774.84	LIC	3417.64
#VALUE!	Africa	1	3.87605e+10	25876380	1497.91	LMIC	8291.09
#VALUE!	Asia	3	19910000000000	1397715000	14244.7	HIC	9.89304e+06
#VALUE!	South America	1	107435665000	17373662	6183.82	UMIC	41154.7
#VALUE!	Africa	1	9.61077e+10	112078730	857.501	LIC	14869.7
#VALUE!	Europe	1	2.68761e+11	5520314	48685.9	HIC	45870.5
#VALUE!	Europe	3	2.71552e+12	67059887	40493.9	HIC	303276
#VALUE!	Europe	3	2.09853e+11	10716322	19582.5	HIC	62434.3
#VALUE!	Africa	1	1.35903e+10	12771246	1064.13	LIC	2995.94
#VALUE!	Asia	1	2.611e+12	1366417754	1910.84	LMIC	2.40767e+06
#VALUE!	Middle East	1	3.95099e+11	9053300	43641.4	HIC	65166.3
#VALUE!	Asia	1	5.08177e+12	126226568	40259.1	HIC	1.13589e+06
#VALUE!	Europe	1	5.42193e+10	2786844	19455.5	HIC	12962.8
#VALUE!	Africa	1	7.6667e+09	18628747	411.552	LIC	1298.12
#VALUE!	Europe	1	4.03336e+11	5347896	75419.6	HIC	41022.7
#VALUE!	Africa	1	1.01225e+10	12626950	801.656	LIC	1114.77
#VALUE!	Europe	2	1.39412e+12	47076781	29613.7	HIC	244002
#VALUE!	Europe	1	5.30833e+11	10285453	51610.1	HIC	43252.3
#VALUE!	Africa	2	3.43872e+10	44269594	776.769	LIC	5680.18
#VALUE!	Europe	10	2.82711e+12	66834405	42300.3	HIC	379025
#VALUE!	North America	6	21427700000000	328239523	65280.7	HIC	5.0063e+06
#VALUE!	Asia	1	473971000000	23340136	20307.1	HIC	#VALUE!
#VALUE!	Asia	1	2029000000000	51709098	39238.7	HIC	620302
